# Supplementary material for: Pimobendan B from powder diffraction data
Source: Acta Crystallogr Sect E Struct Rep Online. 2013 Oct 19;69(Pt 11):o1677. doi: 10.1107/S1600536813028353 (PMC3919548; doi:10.1107/S1600536813028353)
Supplement: Supplementary file 1 [file e-69-o1677-sup1.cif]

##############################################################################
#                                                                            #
# This CIF contains the data in a paper accepted for publication in          #
# Acta Crystallographica Section E. It conforms to the requirements of       #
# Notes for Authors for Acta Crystallographica Section E, and has been       #
# peer reviewed under the auspices of the IUCr Commission on Journals.       #
#                                                                            #
# Full details of the Crystallographic Information File format               #
# are given in the paper "The Crystallographic Information File (CIF):       #
# a New Standard Archive File for Crystallography" by S. R. Hall, F. H.      #
# Allen and I. D. Brown [Acta Cryst. (1991), A47, 655-685].                  #
#                                                                            #
# The current version of the core CIF dictionary is obtainable from          #
# ftp://ftp.iucr.org/pub/cif_core.dic.                                       #
#                                                                            #
# Software is freely available for graphical display of the structure(s)     #
# in this CIF. For information consult the CIF software page                 #
# http://www.iucr.org/resources/cif/software.                                #
#                                                                            #
# This file may be used for bona fide research purposes within the           #
# scientific community so long as proper attribution is given to the journal # 
# article from which it was obtained.                                        #
#                                                                            #
##############################################################################
data_global
loop_
    _audit_conform_dict_name
    _audit_conform_dict_version
    cif_core.dic .
    cif_pd.dic .
_journal_data_validation_number     ?
_journal_date_recd_electronic     2013-09-15
_journal_date_accepted     2013-10-15
_journal_name_full     'Acta Crystallographica, Section E'
_journal_year     2013
_journal_volume     69
_journal_issue     11
_journal_page_first     o1677
_journal_page_last     o1677
_journal_paper_category     QO
_journal_paper_doi     10.1107/S1600536813028353
_journal_coeditor_code     HB7139
_publ_contact_author_name     'Alvis Zvirgzdins'
_publ_contact_author_address
;University of Latvia, Department of
 Chemistry, Kr. Valdemara street 48, Riga, LV-1013, Latvia
;
_publ_contact_author_email     alvis.zvirgzdins@lais.lv
_publ_contact_author_fax     ?
_publ_contact_author_phone      37128239929
_publ_section_title
;
Pimobendan B from powder diffraction data
;
loop_
    _publ_author_name
    _publ_author_footnote
    _publ_author_address
    'Zvirgzdins, Alvis' .
;
University of Latvia, Department of Chemistry, Kr. Valdemara Street 48,
Riga, LV-1013,
Latvia
;
    'Delina, Mara' .
;
University of Latvia, Department of Chemistry, Kr. Valdemara Street 48,
Riga, LV-1013,
Latvia
;
    'Mishnev, Anatoly' .
;
Latvian Institute of Organic Synthesis,
Aizkraukles Street 21,
Riga, LV-1006,
Latvia
;
    'Actins, Andris' .
;
University of Latvia, Department of Chemistry, Kr. Valdemara Street 48,
Riga, LV-1013,
Latvia
;
_publ_section_synopsis     .
data_I
loop_
    _audit_conform_dict_name
    _audit_conform_dict_version
    cif_core.dic .
    cif_pd.dic .
_pd_block_diffractogram_id     PimobendanB
_chemical_name_systematic
;\
(<i>RS</i>)-6-[2-(4-Methoxyphenyl)-1<i>H</i>-benzimidazol-5-yl]-5-methyl-4,5-\
dihydropyridazin-3(2<i>H</i>)-one
;
_chemical_name_common     'Pimobendan B form'
_chemical_formula_moiety     'C19 H18 N4 O2'
_chemical_formula_sum     'C19 H18 N4 O2'
_chemical_formula_structural     ?
_chemical_formula_analytical     ?
_chemical_formula_iupac     'C19 H18 N4 O2'
_chemical_formula_weight     334.37
_chemical_melting_point     ?
_symmetry_space_group_name_hall     '-P 2ybc'
_space_group_crystal_system     monoclinic
_space_group_name_H-M_alt     'P 21/c'
_space_group_name_Hall     '-P 2ybc'
loop_
    _symmetry_equiv_pos_as_xyz
    'x,y,z'
    '-x,y+1/2,-z+1/2'
    '-x,-y,-z'
    'x,-y+1/2,z+1/2'
_cell_length_a     18.891(5)
_cell_length_b     9.9619(5)
_cell_length_c     9.5029(8)
_cell_angle_alpha     90.00000
_cell_angle_beta     90.799(13)
_cell_angle_gamma     90.00000
_cell_volume     1788.2(5)
_cell_formula_units_Z     4
_cell_measurement_temperature     293
_exptl_crystal_density_diffrn     1.24
_pd_char_colour     'white'
_exptl_absorpt_coefficient_mu     0.676
_exptl_special_details     ?
_diffrn_ambient_temperature     293
_diffrn_radiation_type     'Cu K\a'
_diffrn_radiation_wavelength     1.54184
_diffrn_radiation_monochromator     'none'
_diffrn_measurement_device_type     'Bruker D8'
_pd_meas_2theta_range_min     3.5
_pd_meas_2theta_range_max     70.00
_pd_meas_2theta_range_inc     0.01
_pd_meas_number_of_points     6651
_pd_meas_scan_method     step
_pd_meas_special_details     ?
_refine_special_details
;
Rietveld refinement for the final structure was performed by <i>Fullprof</i>.
Hydrogen atoms were added with <i>Crystals</i> according to the molecular
geometry and their positions were not refined, but final refinement was
performed with hydrogen atoms. Since the bond lengths and angles departed to
unacceptable values, atomic parameters for (N3, N4, C5, O9, C14, C16,
C17,C23), (N1, N11, C2, C6, C8, C10, C13, C18, C19) and (O7, C12, C15, C20,
C21, C22, C24, C25) were refined as rigid bodies.
;
_refine_ls_structure_factor_coef     Inet
_refine_ls_matrix_type     full
_refine_ls_R_factor_all     ?
_refine_ls_goodness_of_fit_all     1.3
_refine_ls_restrained_S_all     ?
_refine_ls_number_parameters     134
_refine_ls_number_restraints     56
_refine_ls_number_constraints     75
_refine_ls_hydrogen_treatment     noref
_refine_ls_weighting_scheme     calc
_refine_ls_weighting_details     ?
_atom_sites_solution_hydrogens     geom
_atom_sites_solution_primary     ?
_atom_sites_solution_secondary     ?
_refine_ls_shift/su_max     0.01
_refine_ls_shift/su_mean     ?
loop_
    _atom_type_symbol
    _atom_type_scat_Cromer_Mann_a1
    _atom_type_scat_Cromer_Mann_a2
    _atom_type_scat_Cromer_Mann_a3
    _atom_type_scat_Cromer_Mann_a4
    _atom_type_scat_Cromer_Mann_b1
    _atom_type_scat_Cromer_Mann_b2
    _atom_type_scat_Cromer_Mann_b3
    _atom_type_scat_Cromer_Mann_b4
    _atom_type_scat_Cromer_Mann_c
    _atom_type_scat_dispersion_real
    _atom_type_scat_dispersion_imag
    _atom_type_scat_source
    n 12.21260 3.13220 2.01250 1.16630 0.00570 9.89330 28.99750 0.58260
                                                                       -11.52900
                                                                         0.02900
                                                                         0.01800
 International_Tables_for_Crystallography_Vol.C(1991)_Tables_6.1.1.4_and_6.1.1.5
    c 2.31000 1.02000 1.58860 0.86500 20.84390 10.20750 0.56870 51.65120 0.21560
                                                                         0.01700
                                                                         0.00900
 International_Tables_for_Crystallography_Vol.C(1991)_Tables_6.1.1.4_and_6.1.1.5
    o 3.04850 2.28680 1.54630 0.86700 13.27710 5.70110 0.32390 32.90890 0.25080
                                                                         0.04700
                                                                         0.03200
 International_Tables_for_Crystallography_Vol.C(1991)_Tables_6.1.1.4_and_6.1.1.5
    h 0.49300 0.32291 0.14019 0.04081 10.51090 26.12570 3.14236 57.79970 0.00304
                                                                         0.00000
                                                                         0.00000
 International_Tables_for_Crystallography_Vol.C(1991)_Tables_6.1.1.4_and_6.1.1.5
_computing_data_collection
;
<i>WinPlotr</i> (Roisnel &
Rodriguez-Carvajal, 2000) and <i>Dicvol</i> (Boultif & Lou\"er,
2004)
;
_computing_cell_refinement     'FOX (Favre-Nicolin & \<Cern\'y, 2002)'
_computing_data_reduction     'FOX (Favre-Nicolin & \<Cern\'y, 2002)'
_computing_structure_solution     'FOX (Favre-Nicolin & \<Cern\'y, 2002)'
_computing_structure_refinement
;
FULLPROF (Rodriguez-Carvajal, 1993), CRYSTALS (Betteridge <i>et al.</i>,
2003) and
PLATON (Spek, 2009)
;
_computing_molecular_graphics     'Mercury (Macrae <i>et al.</i>, 2008)'
_computing_publication_material
;
WinPlotr (Roisnel & Rodriguez-Carvajal, 2000) and publCIF (Westrip,
2010)
;
_pd_proc_info_data_reduction     ?
_pd_proc_info_excluded_regions     ?
_pd_proc_ls_background_function     'linear extrapolation'
_pd_proc_ls_prof_R_factor     0.019
_pd_proc_ls_prof_wR_factor     0.026
_pd_proc_ls_prof_wR_expected     0.020
_pd_proc_ls_profile_function     'Pseudo Voigt'
_pd_proc_ls_special_details     ?
_pd_spec_mount_mode     transmission
_pd_spec_mounting     capillary
_pd_spec_shape     cylinder
_pd_spec_size_axial     16
_pd_spec_size_equat     0.5
loop_
    _atom_site_type_symbol
    _atom_site_label
    _atom_site_fract_x
    _atom_site_fract_y
    _atom_site_fract_z
    _atom_site_U_iso_or_equiv
    _atom_site_adp_type
    _atom_site_occupancy
    N N1 0.01915(12) 0.62643(12) -0.14418(12) 0.01267 Uiso 1.00000
    C C2 0.17167(12) 0.65440(12) 0.07706(12) 0.01267 Uiso 1.00000
    N N3 0.41366(13) 0.52345(13) 0.03230(13) 0.01267 Uiso 1.00000
    N N4 0.34263(13) 0.53781(13) -0.01834(13) 0.01267 Uiso 1.00000
    C C5 0.43319(13) 0.53662(13) 0.17085(13) 0.01267 Uiso 1.00000
    C C6 0.22286(12) 0.58183(12) 0.01645(12) 0.01267 Uiso 1.00000
    O O7 -0.27870(17) 0.93069(17) 0.00050(17) 0.01267 Uiso 1.00000
    C C8 -0.00564(12) 0.70860(12) -0.04114(12) 0.01267 Uiso 1.00000
    O O9 0.49920(13) 0.54750(13) 0.19404(13) 0.01267 Uiso 1.00000
    C C10 0.10535(12) 0.66256(12) 0.01531(12) 0.01267 Uiso 1.00000
    N N11 0.04376(12) 0.73283(12) 0.05732(12) 0.01267 Uiso 1.00000
    C C12 -0.13383(17) 0.70975(17) -0.11682(17) 0.01267 Uiso 1.00000
    C C13 0.20788(12) 0.51835(12) -0.11605(12) 0.01267 Uiso 1.00000
    C C14 0.29607(13) 0.58849(13) 0.06534(13) 0.01267 Uiso 1.00000
    C C15 -0.09123(17) 0.88148(17) 0.04048(17) 0.01267 Uiso 1.00000
    C C16 0.31636(13) 0.63793(13) 0.21183(13) 0.01267 Uiso 1.00000
    C C17 0.37363(13) 0.54600(13) 0.27154(13) 0.01267 Uiso 1.00000
    C C18 0.14285(12) 0.52292(12) -0.18095(12) 0.01267 Uiso 1.00000
    C C19 0.09089(12) 0.59914(12) -0.11154(12) 0.01267 Uiso 1.00000
    C C20 -0.07552(17) 0.77153(17) -0.04901(17) 0.01267 Uiso 1.00000
    C C21 -0.20225(17) 0.76004(17) -0.10811(17) 0.01267 Uiso 1.00000
    C C22 -0.21504(17) 0.87352(17) -0.02608(17) 0.01267 Uiso 1.00000
    C C23 0.34340(13) 0.78483(13) 0.19844(13) 0.01267 Uiso 1.00000
    C C24 -0.15891(17) 0.93136(17) 0.05152(17) 0.01267 Uiso 1.00000
    C C25 -0.33907(17) 0.86902(17) -0.06608(17) 0.01267 Uiso 1.00000
    H H26 0.13416 0.47697 -0.26987 0.0152 Uiso 1.00000
    H H27 0.24355 0.46651 -0.16258 0.0152 Uiso 1.00000
    H H28 0.18217 0.69913 0.16336 0.0152 Uiso 1.00000
    H H29 -0.05380 0.92376 0.09189 0.0152 Uiso 1.00000
    H H30 -0.16806 1.00299 0.11652 0.0152 Uiso 1.00000
    H H31 -0.24066 0.72624 -0.16210 0.0152 Uiso 1.00000
    H H32 -0.12618 0.63253 -0.17586 0.0152 Uiso 1.00000
    H H33 -0.38045 0.92304 -0.04037 0.0152 Uiso 1.00000
    H H34 -0.34437 0.78145 -0.02928 0.0152 Uiso 1.00000
    H H35 -0.33452 0.86891 -0.16468 0.0152 Uiso 1.00000
    H H36 0.27557 0.63704 0.27202 0.0152 Uiso 1.00000
    H H37 0.35319 0.45789 0.28346 0.0152 Uiso 1.00000
    H H38 0.39052 0.57826 0.36071 0.0152 Uiso 1.00000
    H H39 0.35524 0.82003 0.29000 0.0152 Uiso 1.00000
    H H40 0.30710 0.84168 0.15603 0.0152 Uiso 1.00000
    H H41 0.38474 0.78628 0.14061 0.0152 Uiso 1.00000
    H H42 0.44322 0.50470 -0.04847 0.0152 Uiso 1.00000
    H H43 0.03860 0.78640 0.13920 0.0152 Uiso 1.00000
_geom_special_details     ?
loop_
    _geom_bond_atom_site_label_1
    _geom_bond_atom_site_label_2
    _geom_bond_site_symmetry_2
    _geom_bond_distance
    _geom_bond_publ_flag
    O7 C22 . 1.358(4) ?
    O7 C25 . 1.435(4) ?
    O9 C5 . 1.268(3) ?
    N1 C8 . 1.3642(19) ?
    N1 C19 . 1.413(3) ?
    N3 N4 . 1.426(3) ?
    N3 C5 . 1.3687(19) ?
    N4 C14 . 1.296(3) ?
    N11 C8 . 1.334(3) ?
    N11 C10 . 1.420(3) ?
    C2 C6 . 1.344(3) ?
    C2 C10 . 1.378(3) ?
    C5 C17 . 1.490(3) ?
    C6 C14 . 1.454(3) ?
    C6 C13 . 1.4337(17) ?
    C8 C20 . 1.462(4) ?
    C10 C19 . 1.3848(17) ?
    C12 C20 . 1.410(4) ?
    C12 C21 . 1.390(4) ?
    C13 C18 . 1.368(3) ?
    C14 C16 . 1.5207(19) ?
    C15 C24 . 1.377(4) ?
    C15 C20 . 1.421(3) ?
    C16 C23 . 1.556(2) ?
    C16 C17 . 1.521(3) ?
    C18 C19 . 1.412(3) ?
    C21 C22 . 1.396(2) ?
    C22 C24 . 1.407(4) ?
    C2 H28 . 0.95 ?
    N3 H42 . 0.97 ?
    N11 H43 . 0.95 ?
    C12 H32 . 0.96 ?
    C13 H27 . 0.96 ?
    C15 H29 . 0.95 ?
    C16 H36 . 0.97 ?
    C17 H37 . 0.97 ?
    C17 H38 . 0.96 ?
    C18 H26 . 0.97 ?
    C21 H31 . 0.94 ?
    C23 H39 . 0.96 ?
    C23 H40 . 0.97 ?
    C23 H41 . 0.96 ?
    C24 H30 . 0.96 ?
    C25 H33 . 0.98 ?
    C25 H34 . 0.95 ?
    C25 H35 . 0.94 ?
loop_
    _geom_angle_atom_site_label_1
    _geom_angle_atom_site_label_2
    _geom_angle_atom_site_label_3
    _geom_angle_site_symmetry_1
    _geom_angle_site_symmetry_2
    _geom_angle_site_symmetry_3
    _geom_angle
    _geom_angle_publ_flag
    C22 O7 C25 . . . 116.05(17) n
    C8 N1 C19 . . . 107.21(14) n
    N4 N3 C5 . . . 123.69(18) n
    N3 N4 C14 . . . 118.38(14) n
    C8 N11 C10 . . . 106.35(12) n
    N4 N3 H42 . . . 107.00 n
    C5 N3 H42 . . . 129.00 n
    C10 N11 H43 . . . 127.00 n
    C8 N11 H43 . . . 127.00 n
    C6 C2 C10 . . . 120.30(13) n
    O9 C5 C17 . . . 129.25(14) n
    N3 C5 C17 . . . 115.3(2) n
    O9 C5 N3 . . . 115.26(18) n
    C13 C6 C14 . . . 118.42(17) n
    C2 C6 C13 . . . 118.65(19) n
    C2 C6 C14 . . . 121.70(13) n
    N11 C8 C20 . . . 125.48(14) n
    N1 C8 C20 . . . 122.63(16) n
    N1 C8 N11 . . . 111.60(19) n
    N11 C10 C19 . . . 108.49(17) n
    C2 C10 C19 . . . 120.71(17) n
    N11 C10 C2 . . . 130.76(12) n
    C20 C12 C21 . . . 122.47(18) n
    C6 C13 C18 . . . 123.12(17) n
    N4 C14 C6 . . . 115.89(14) n
    C6 C14 C16 . . . 122.25(17) n
    N4 C14 C16 . . . 121.6(2) n
    C20 C15 C24 . . . 121.7(2) n
    C14 C16 C17 . . . 108.38(13) n
    C14 C16 C23 . . . 107.98(10) n
    C17 C16 C23 . . . 111.36(18) n
    C5 C17 C16 . . . 109.74(12) n
    C13 C18 C19 . . . 115.67(12) n
    N1 C19 C18 . . . 132.23(13) n
    C10 C19 C18 . . . 121.47(19) n
    N1 C19 C10 . . . 106.28(15) n
    C8 C20 C12 . . . 122.36(16) n
    C8 C20 C15 . . . 119.7(2) n
    O7 C22 C21 . . . 127.2(3) n
    C10 C2 H28 . . . 121.00 n
    C6 C13 H27 . . . 121.00 n
    C15 C24 C22 . . . 120.41(18) n
    C12 C21 C22 . . . 119.6(2) n
    C21 C22 C24 . . . 119.3(3) n
    C6 C2 H28 . . . 119.00 n
    C20 C12 H32 . . . 119.00 n
    C20 C15 H29 . . . 119.00 n
    C24 C15 H29 . . . 119.00 n
    C21 C12 H32 . . . 118.00 n
    C12 C20 C15 . . . 116.2(3) n
    C18 C13 H27 . . . 116.00 n
    O7 C22 C24 . . . 113.20(18) n
    C14 C16 H36 . . . 110.00 n
    C17 C16 H36 . . . 110.00 n
    C23 C16 H36 . . . 109.00 n
    C5 C17 H37 . . . 109.00 n
loop_
    _geom_hbond_atom_site_label_D
    _geom_hbond_atom_site_label_H
    _geom_hbond_atom_site_label_A
    _geom_hbond_site_symmetry_D
    _geom_hbond_site_symmetry_H
    _geom_hbond_site_symmetry_A
    _geom_hbond_distance_DH
    _geom_hbond_distance_HA
    _geom_hbond_distance_DA
    _geom_hbond_angle_DHA
    _geom_hbond_publ_flag
    N3 H42 O9 . . 3_665 0.97 1.85 2.817(3) 174 yes
    N11 H43 N1 . . 4_565 0.95 2.27 3.2039(19) 168 yes
    C18 H26 Cg1 . . 2_544 0.97 2.43 3.369(2) 161 yes
