# Supplementary material for: Pimobendan B from powder diffraction data
Source: Acta Crystallogr Sect E Struct Rep Online. 2013 Oct 19;69(Pt 11):o1677. doi: 10.1107/S1600536813028353 (PMC3919548; doi:10.1107/S1600536813028353)
Supplement: Supplementary file 2 [file e-69-o1677-Isup2.rtv]

data_I
 
_pd_block_id      PimobendanB
 
 
loop_                     
      _pd_meas_2theta_corrected 
      _pd_meas_intensity_total                
      _pd_calc_intensity_total    
3.62 13895 13746
3.63 13588 13721
3.64 13807 13696
3.65 13810 13671
3.66 13587 13646
3.67 13572 13621
3.68 13689 13596
3.69 13562 13571
3.7 13496 13547
3.71 13746 13522
3.72 13611 13498
3.73 13381 13474
3.74 13462 13449
3.75 13534 13425
3.76 13491 13402
3.77 13396 13378
3.78 13234 13354
3.79 13367 13331
3.8 13181 13308
3.81 13212 13285
3.82 13101 13262
3.83 13268 13239
3.84 13228 13217
3.85 13145 13194
3.86 12893 13172
3.87 13198 13150
3.88 13067 13128
3.89 13095 13107
3.9 13088 13086
3.91 12972 13065
3.92 13021 13044
3.93 13011 13024
3.94 12990 13003
3.95 13008 12984
3.96 12956 12964
3.97 12938 12945
3.98 12955 12926
3.99 12985 12907
4 12824 12889
4.01 13017 12871
4.02 12900 12854
4.03 12876 12837
4.04 13067 12820
4.05 12767 12804
4.06 12663 12788
4.07 12615 12773
4.08 12752 12758
4.09 12645 12744
4.1 12853 12730
4.11 12685 12717
4.12 12753 12704
4.13 12566 12692
4.14 12718 12681
4.15 12743 12670
4.16 12567 12660
4.17 12584 12651
4.18 12714 12642
4.19 12753 12634
4.2 12683 12627
4.21 12772 12621
4.22 12747 12615
4.23 12780 12611
4.24 12871 12607
4.25 12837 12604
4.26 12872 12603
4.27 12675 12602
4.28 12488 12603
4.29 12638 12605
4.3 12800 12608
4.31 12697 12612
4.32 12880 12616
4.33 12527 12623
4.34 12703 12631
4.35 12818 12641
4.36 12657 12653
4.37 12675 12667
4.38 12910 12683
4.39 12607 12703
4.4 12951 12725
4.41 12727 12749
4.42 12906 12777
4.43 12955 12809
4.44 13006 12844
4.45 12976 12882
4.46 13102 12924
4.47 13110 12970
4.48 13016 13020
4.49 13078 13074
4.5 13102 13132
4.51 13184 13193
4.52 13217 13258
4.53 13310 13325
4.54 13585 13395
4.55 13580 13467
4.56 13471 13539
4.57 13464 13612
4.58 13605 13682
4.59 13831 13750
4.6 14021 13813
4.61 14109 13871
4.62 14169 13921
4.63 14337 13961
4.64 14437 13991
4.65 14674 14008
4.66 14844 14012
4.67 14786 14002
4.68 14760 13977
4.69 14679 13938
4.7 14654 13883
4.71 14673 13815
4.72 14500 13733
4.73 14499 13640
4.74 13678 13536
4.75 13643 13424
4.76 13214 13304
4.77 12788 13179
4.78 12625 13050
4.79 12370 12919
4.8 12332 12786
4.81 11770 12654
4.82 11709 12522
4.83 11722 12392
4.84 11536 12265
4.85 11264 12141
4.86 11287 12021
4.87 11074 11904
4.88 11123 11791
4.89 10943 11682
4.9 10754 11577
4.91 10809 11475
4.92 10765 11378
4.93 10739 11284
4.94 10660 11193
4.95 10673 11106
4.96 10519 11021
4.97 10637 10940
4.98 10713 10861
4.99 10389 10785
5 10443 10711
5.01 10401 10640
5.02 10415 10570
5.03 10281 10502
5.04 10262 10436
5.05 10101 10372
5.06 10298 10309
5.07 10158 10248
5.08 10175 10187
5.09 10073 10129
5.1 10149 10071
5.11 10097 10014
5.12 10164 9959
5.13 10069 9904
5.14 9941 9850
5.15 9943 9803
5.16 10031 9775
5.17 9943 9748
5.18 10023 9722
5.19 9853 9697
5.2 9994 9672
5.21 9838 9648
5.22 9794 9625
5.23 9613 9602
5.24 9712 9580
5.25 9804 9559
5.26 9841 9538
5.27 9621 9517
5.28 9691 9498
5.29 9771 9478
5.3 9691 9459
5.31 9659 9441
5.32 9527 9423
5.33 9471 9406
5.34 9616 9388
5.35 9570 9372
5.36 9684 9355
5.37 9540 9340
5.38 9638 9324
5.39 9480 9309
5.4 9681 9294
5.41 9423 9279
5.42 9526 9265
5.43 9383 9251
5.44 9388 9237
5.45 9358 9224
5.46 9360 9211
5.47 9408 9198
5.48 9351 9185
5.49 9358 9173
5.5 9316 9160
5.51 9133 9148
5.52 9285 9137
5.53 9320 9125
5.54 9326 9113
5.55 9479 9102
5.56 9206 9091
5.57 9201 9080
5.58 9125 9069
5.59 9298 9059
5.6 9103 9048
5.61 9261 9038
5.62 9080 9028
5.63 9102 9017
5.64 9270 9008
5.65 9214 8998
5.66 9070 8988
5.67 9111 8978
5.68 9031 8969
5.69 9180 8959
5.7 9112 8950
5.71 8871 8941
5.72 8941 8932
5.73 9042 8923
5.74 8898 8914
5.75 8856 8905
5.76 8978 8896
5.77 8845 8887
5.78 8895 8879
5.79 8879 8870
5.8 8786 8862
5.81 8774 8853
5.82 8779 8845
5.83 8788 8837
5.84 8857 8828
5.85 8713 8820
5.86 8770 8812
5.87 8739 8804
5.87 8772 8796
5.88 8861 8788
5.89 8544 8780
5.9 8800 8772
5.91 8748 8765
5.92 8643 8757
5.93 8636 8749
5.94 8716 8741
5.95 8656 8734
5.96 8649 8726
5.97 8617 8719
5.98 8566 8711
5.99 8383 8697
6 8774 8682
6.01 8546 8667
6.02 8662 8653
6.03 8509 8638
6.04 8424 8624
6.05 8720 8609
6.06 8369 8594
6.07 8647 8580
6.08 8611 8566
6.09 8564 8551
6.1 8448 8537
6.11 8393 8522
6.12 8520 8508
6.13 8420 8494
6.14 8428 8479
6.15 8476 8465
6.16 8345 8451
6.17 8472 8437
6.18 8314 8422
6.19 8324 8408
6.2 8270 8394
6.21 8323 8380
6.22 8321 8366
6.23 8416 8352
6.24 8297 8338
6.25 8235 8324
6.26 8316 8310
6.27 8221 8296
6.28 8230 8282
6.29 8288 8268
6.3 8337 8254
6.31 8292 8240
6.32 8222 8226
6.33 8264 8212
6.34 8214 8198
6.35 8031 8184
6.36 8038 8170
6.37 7894 8156
6.38 8018 8142
6.39 8211 8129
6.4 8099 8115
6.41 8083 8101
6.42 8051 8087
6.43 8073 8073
6.44 8063 8060
6.45 7997 8046
6.46 8001 8032
6.47 7850 8018
6.48 7991 8005
6.49 8013 7991
6.5 8048 7977
6.51 8094 7964
6.52 8090 7950
6.53 8096 7936
6.54 7851 7923
6.55 7991 7909
6.56 8059 7895
6.57 7800 7882
6.58 7828 7868
6.59 7803 7854
6.6 8033 7841
6.61 7814 7827
6.62 7894 7814
6.63 7806 7800
6.64 7675 7786
6.65 7780 7773
6.66 7610 7759
6.67 7653 7746
6.68 7774 7732
6.69 7749 7719
6.7 7720 7705
6.71 7579 7692
6.72 7773 7678
6.73 7754 7665
6.74 7638 7651
6.75 7684 7638
6.76 7731 7624
6.77 7576 7611
6.78 7580 7597
6.79 7635 7584
6.8 7533 7570
6.81 7588 7557
6.82 7441 7543
6.83 7780 7532
6.84 7450 7522
6.85 7409 7512
6.86 7534 7502
6.87 7582 7492
6.88 7515 7482
6.89 7380 7472
6.9 7514 7462
6.91 7432 7452
6.92 7495 7442
6.93 7366 7432
6.94 7431 7422
6.95 7484 7412
6.96 7524 7402
6.97 7446 7392
6.98 7436 7382
6.99 7445 7372
7 7377 7362
7.01 7282 7352
7.02 7285 7342
7.03 7351 7332
7.04 7305 7323
7.05 7324 7313
7.06 7412 7303
7.07 7198 7293
7.08 7375 7283
7.09 7200 7273
7.1 7044 7263
7.11 7265 7253
7.12 7379 7243
7.13 7133 7233
7.14 7149 7223
7.15 7208 7213
7.16 7282 7204
7.17 7051 7194
7.18 7157 7184
7.19 7192 7174
7.2 7215 7164
7.21 7334 7154
7.22 7111 7144
7.23 7130 7134
7.24 7019 7125
7.25 7077 7115
7.26 7049 7105
7.27 7019 7095
7.28 7137 7085
7.29 7171 7075
7.3 7146 7065
7.31 7012 7056
7.32 7092 7046
7.33 7051 7036
7.34 7030 7026
7.35 6992 7016
7.36 7128 7006
7.37 6978 6997
7.38 6891 6987
7.39 6912 6977
7.4 7036 6967
7.41 6873 6957
7.42 7163 6947
7.43 6908 6938
7.44 7028 6928
7.45 6848 6918
7.46 6804 6908
7.47 6837 6898
7.48 6950 6889
7.49 6868 6879
7.5 6842 6869
7.51 6858 6859
7.52 6725 6849
7.53 6712 6840
7.54 6926 6830
7.55 7022 6820
7.56 6808 6810
7.57 6805 6801
7.58 6776 6791
7.59 7041 6781
7.6 6745 6771
7.61 6658 6762
7.62 6763 6752
7.63 6896 6742
7.64 6728 6732
7.65 6754 6723
7.66 6692 6713
7.67 6757 6703
7.68 6775 6695
7.69 6734 6686
7.7 6927 6676
7.71 6505 6667
7.72 6601 6658
7.73 6570 6649
7.74 6650 6640
7.75 6570 6630
7.76 6748 6621
7.77 6499 6612
7.78 6634 6602
7.79 6762 6593
7.8 6414 6583
7.81 6630 6574
7.82 6661 6564
7.83 6519 6555
7.84 6546 6546
7.85 6457 6536
7.86 6627 6527
7.87 6444 6517
7.88 6605 6508
7.89 6391 6498
7.9 6508 6489
7.91 6383 6480
7.92 6449 6470
7.93 6427 6461
7.94 6415 6451
7.95 6450 6442
7.96 6404 6433
7.97 6380 6423
7.98 6267 6414
7.99 6375 6405
8 6423 6395
8.01 6536 6386
8.02 6398 6376
8.03 6378 6367
8.04 6312 6358
8.05 6410 6348
8.06 6331 6339
8.07 6369 6330
8.08 6261 6320
8.09 6302 6311
8.1 6292 6302
8.11 6160 6292
8.12 6185 6283
8.13 6240 6274
8.14 6404 6264
8.15 6266 6255
8.16 6242 6246
8.17 6186 6237
8.18 6267 6227
8.19 6177 6218
8.2 6088 6209
8.21 6321 6200
8.22 6006 6190
8.23 6087 6181
8.24 6174 6172
8.25 6155 6163
8.26 6090 6153
8.27 6082 6144
8.27 6188 6135
8.28 6066 6126
8.29 6098 6117
8.3 6128 6107
8.31 6111 6098
8.32 6044 6089
8.33 6079 6080
8.34 5988 6071
8.35 6008 6062
8.36 6084 6052
8.37 6089 6043
8.38 5973 6034
8.39 6025 6025
8.4 6159 6016
8.41 6136 6007
8.42 6074 5998
8.43 6100 5989
8.44 6033 5980
8.45 6001 5971
8.46 5894 5962
8.47 5973 5953
8.48 5987 5944
8.49 5960 5935
8.5 5924 5927
8.51 5921 5920
8.52 5860 5913
8.53 5906 5907
8.54 5898 5900
8.55 5856 5894
8.56 5880 5887
8.57 6003 5881
8.58 6012 5875
8.59 6015 5868
8.6 5846 5862
8.61 5865 5856
8.62 5988 5849
8.63 5847 5843
8.64 5975 5837
8.65 5863 5831
8.66 5752 5825
8.67 5669 5818
8.68 5720 5812
8.69 5711 5806
8.7 5812 5800
8.71 5797 5795
8.72 5731 5789
8.73 5862 5783
8.74 5936 5777
8.75 5796 5771
8.76 5702 5766
8.77 5764 5760
8.78 5685 5755
8.79 5699 5749
8.8 5779 5744
8.81 5738 5738
8.82 5716 5733
8.83 5707 5728
8.84 5682 5723
8.85 5688 5718
8.86 5732 5713
8.87 5716 5708
8.88 5722 5704
8.89 5692 5699
8.9 5581 5695
8.91 5749 5690
8.92 5643 5686
8.93 5644 5682
8.94 5731 5678
8.95 5810 5674
8.96 5657 5671
8.97 5542 5667
8.98 5659 5664
8.99 5566 5661
9 5671 5658
9.01 5729 5655
9.02 5625 5652
9.03 5603 5650
9.04 5660 5648
9.05 5698 5646
9.06 5607 5645
9.07 5692 5644
9.08 5627 5643
9.09 5575 5642
9.1 5631 5642
9.11 5531 5643
9.12 5731 5644
9.13 5641 5645
9.14 5715 5647
9.15 5737 5650
9.16 5588 5653
9.17 5609 5657
9.18 5597 5662
9.19 5620 5667
9.2 5713 5673
9.21 5693 5680
9.22 5728 5688
9.23 5693 5697
9.24 5478 5706
9.25 5666 5715
9.26 5614 5725
9.27 5639 5734
9.28 5712 5744
9.29 5664 5753
9.3 5792 5761
9.31 5700 5768
9.32 5826 5773
9.33 5735 5776
9.34 5821 5777
9.35 5810 5777
9.36 5727 5774
9.37 5744 5768
9.38 5880 5760
9.39 5971 5749
9.4 5790 5735
9.41 5807 5719
9.42 5601 5701
9.43 5729 5682
9.44 5697 5661
9.45 5771 5640
9.46 5712 5618
9.47 5761 5596
9.48 5714 5574
9.49 5654 5553
9.5 5550 5532
9.51 5498 5511
9.52 5589 5492
9.53 5440 5473
9.54 5491 5455
9.55 5501 5437
9.56 5320 5421
9.57 5299 5405
9.58 5256 5389
9.59 5256 5375
9.6 5491 5361
9.61 5242 5348
9.62 5245 5335
9.63 5220 5322
9.64 5206 5311
9.65 5330 5299
9.66 5123 5288
9.67 5227 5277
9.68 5217 5267
9.69 5191 5257
9.7 5234 5247
9.71 5189 5238
9.72 5116 5229
9.73 5204 5220
9.74 5107 5211
9.75 5113 5202
9.76 5239 5194
9.77 5023 5186
9.78 5125 5178
9.79 5070 5171
9.8 5124 5163
9.81 5031 5156
9.82 5164 5149
9.83 5034 5142
9.84 5229 5135
9.85 5208 5129
9.86 5039 5123
9.87 5088 5117
9.88 5121 5111
9.89 5144 5106
9.9 5198 5100
9.91 5145 5095
9.92 5149 5090
9.93 5142 5085
9.94 5179 5080
9.95 5061 5075
9.96 5219 5071
9.97 5185 5066
9.98 5109 5061
9.99 5055 5056
10 5089 5051
10.01 5132 5046
10.02 5195 5040
10.03 5145 5035
10.04 4955 5028
10.05 5114 5022
10.06 5009 5015
10.07 5008 5007
10.08 5106 5000
10.09 5076 4992
10.1 5087 4984
10.11 5015 4976
10.12 4967 4967
10.13 4995 4959
10.14 4921 4951
10.15 4893 4942
10.16 4856 4934
10.17 4931 4926
10.18 4899 4918
10.19 4919 4909
10.2 4906 4901
10.21 4781 4893
10.22 4807 4884
10.23 4752 4876
10.24 4843 4868
10.25 4946 4861
10.26 4777 4853
10.27 4995 4845
10.28 4709 4838
10.29 4709 4830
10.3 4825 4823
10.31 4859 4816
10.32 4856 4809
10.33 4695 4801
10.34 4712 4794
10.35 4716 4787
10.36 4685 4780
10.37 4751 4773
10.38 4770 4767
10.39 4776 4760
10.4 4736 4753
10.41 4750 4746
10.42 4786 4740
10.43 4694 4733
10.44 4692 4726
10.45 4743 4720
10.46 4721 4713
10.47 4711 4707
10.48 4630 4700
10.49 4751 4693
10.5 4656 4687
10.51 4676 4681
10.52 4719 4674
10.53 4537 4668
10.54 4647 4661
10.55 4550 4655
10.56 4606 4649
10.57 4549 4642
10.58 4530 4636
10.59 4713 4630
10.6 4609 4623
10.61 4507 4617
10.62 4675 4611
10.63 4590 4605
10.64 4742 4598
10.65 4549 4592
10.66 4546 4586
10.67 4493 4580
10.68 4503 4574
10.68 4525 4568
10.69 4490 4562
10.7 4476 4555
10.71 4605 4549
10.72 4571 4543
10.73 4545 4537
10.74 4577 4531
10.75 4548 4525
10.76 4496 4519
10.77 4445 4513
10.78 4492 4507
10.79 4588 4501
10.8 4477 4495
10.81 4638 4489
10.82 4458 4483
10.83 4549 4477
10.84 4444 4471
10.85 4526 4465
10.86 4418 4459
10.87 4538 4453
10.88 4406 4447
10.89 4396 4441
10.9 4486 4435
10.91 4456 4429
10.92 4463 4423
10.93 4366 4417
10.94 4350 4411
10.95 4407 4406
10.96 4510 4400
10.97 4457 4394
10.98 4417 4388
10.99 4442 4382
11 4450 4376
11.01 4411 4370
11.02 4263 4365
11.03 4478 4362
11.04 4313 4359
11.05 4376 4355
11.06 4327 4352
11.07 4315 4349
11.08 4377 4345
11.09 4336 4342
11.1 4453 4339
11.11 4406 4335
11.12 4404 4332
11.13 4432 4329
11.14 4435 4326
11.15 4337 4322
11.16 4330 4319
11.17 4220 4316
11.18 4302 4313
11.19 4330 4310
11.2 4249 4306
11.21 4376 4303
11.22 4257 4300
11.23 4302 4297
11.24 4270 4294
11.25 4342 4290
11.26 4181 4287
11.27 4304 4284
11.28 4251 4281
11.29 4333 4279
11.3 4228 4276
11.31 4357 4273
11.32 4350 4270
11.33 4234 4267
11.34 4101 4264
11.35 4185 4261
11.36 4176 4258
11.37 4258 4255
11.38 4179 4252
11.39 4290 4249
11.4 4298 4246
11.41 4073 4243
11.42 4246 4240
11.43 4220 4237
11.44 4213 4234
11.45 4242 4231
11.46 4273 4228
11.47 4326 4225
11.48 4224 4222
11.49 4392 4219
11.5 4120 4216
11.51 4189 4213
11.52 4099 4210
11.53 4127 4207
11.54 4197 4205
11.55 4174 4202
11.56 4154 4199
11.57 4256 4196
11.58 4117 4193
11.59 4257 4191
11.6 4240 4188
11.61 4192 4185
11.62 4149 4182
11.63 4284 4180
11.64 4145 4177
11.65 4028 4174
11.66 4165 4172
11.67 4152 4169
11.68 4095 4167
11.69 4269 4164
11.7 4115 4162
11.71 4089 4159
11.72 4143 4157
11.73 4156 4154
11.74 4076 4152
11.75 4033 4145
11.76 4156 4143
11.77 4104 4141
11.78 4080 4138
11.79 4148 4136
11.8 4108 4134
11.81 4071 4131
11.82 4091 4129
11.83 4005 4127
11.84 4135 4125
11.85 4082 4123
11.86 4070 4121
11.87 4013 4115
11.88 4176 4110
11.89 4161 4105
11.9 4114 4100
11.91 4067 4095
11.92 4039 4090
11.93 4062 4085
11.94 4118 4080
11.95 3963 4075
11.96 4149 4070
11.97 4143 4065
11.98 3986 4061
11.99 4018 4056
12 4064 4052
12.01 3990 4047
12.02 4165 4043
12.03 3923 4039
12.04 4055 4034
12.05 3994 4030
12.06 4014 4026
12.07 4088 4022
12.08 3920 4018
12.09 4008 4015
12.1 4084 4011
12.11 4055 4008
12.12 4072 4004
12.13 3956 4001
12.14 4020 3998
12.15 4048 3995
12.16 4051 3992
12.17 4111 3989
12.18 4119 3987
12.19 3906 3984
12.2 4012 3982
12.21 4084 3980
12.22 4087 3978
12.23 4011 3977
12.24 4001 3975
12.25 4039 3974
12.26 4118 3973
12.27 4011 3973
12.28 4032 3972
12.29 4112 3972
12.3 3972 3972
12.31 3991 3973
12.32 4083 3974
12.33 3905 3975
12.34 4077 3977
12.35 4021 3979
12.36 4142 3981
12.37 4199 3984
12.38 4050 3988
12.39 4163 3991
12.4 4090 3996
12.41 3978 4001
12.42 4015 4007
12.43 4036 4013
12.44 4091 4020
12.45 4069 4027
12.46 4143 4036
12.47 4023 4045
12.48 4198 4055
12.49 4255 4065
12.5 4194 4077
12.51 4176 4090
12.52 4173 4103
12.53 4217 4118
12.54 4203 4134
12.55 4172 4151
12.56 4418 4169
12.57 4208 4188
12.58 4302 4209
12.59 4282 4232
12.6 4368 4257
12.61 4400 4283
12.62 4486 4311
12.63 4511 4342
12.64 4475 4375
12.65 4603 4411
12.66 4554 4450
12.67 4683 4492
12.68 4786 4538
12.69 4683 4588
12.7 4862 4643
12.71 4905 4705
12.72 5031 4774
12.73 5053 4847
12.74 5128 4926
12.75 5192 5009
12.76 5267 5098
12.77 5393 5191
12.78 5635 5288
12.79 5510 5388
12.8 5813 5489
12.81 5746 5589
12.82 5972 5686
12.83 5998 5777
12.84 5950 5860
12.85 6118 5933
12.86 5883 5992
12.87 6161 6036
12.88 6222 6061
12.89 6078 6069
12.9 6081 6058
12.91 6061 6028
12.92 6143 5981
12.93 5886 5918
12.94 5720 5843
12.95 5641 5756
12.96 5532 5662
12.97 5420 5562
12.98 5172 5458
12.99 5186 5354
13 5009 5251
13.01 4890 5150
13.02 4828 5052
13.03 4738 4958
13.04 4618 4870
13.05 4524 4786
13.06 4498 4708
13.07 4314 4634
13.08 4374 4566
13.09 4222 4502
13.1 4111 4442
13.11 4231 4387
13.11 4137 4335
13.12 4123 4287
13.13 3966 4242
13.14 4012 4199
13.15 3970 4159
13.16 3875 4122
13.17 3918 4086
13.18 3845 4053
13.19 3760 4021
13.2 3895 3991
13.21 3775 3963
13.22 3783 3936
13.23 3859 3910
13.24 3767 3886
13.25 3831 3863
13.26 3665 3841
13.27 3779 3819
13.28 3673 3799
13.29 3663 3780
13.3 3733 3762
13.31 3734 3745
13.32 3782 3728
13.33 3683 3712
13.34 3671 3697
13.35 3634 3683
13.36 3632 3669
13.37 3696 3656
13.38 3602 3644
13.39 3566 3632
13.4 3556 3621
13.41 3439 3610
13.42 3531 3600
13.43 3598 3591
13.44 3575 3582
13.45 3540 3573
13.46 3610 3565
13.47 3619 3558
13.48 3622 3550
13.49 3587 3544
13.5 3560 3538
13.51 3618 3532
13.52 3509 3527
13.53 3730 3522
13.54 3608 3519
13.55 3515 3518
13.56 3704 3518
13.57 3661 3518
13.58 3506 3518
13.59 3576 3520
13.6 3596 3521
13.61 3586 3523
13.62 3657 3526
13.63 3572 3529
13.64 3577 3533
13.65 3617 3537
13.66 3792 3541
13.67 3748 3545
13.68 3685 3549
13.69 3691 3553
13.7 3664 3557
13.71 3689 3560
13.72 3638 3562
13.73 3693 3564
13.74 3643 3564
13.75 3606 3563
13.76 3646 3561
13.77 3674 3558
13.78 3646 3554
13.79 3711 3550
13.8 3690 3544
13.81 3737 3538
13.82 3640 3532
13.83 3600 3526
13.84 3469 3520
13.85 3666 3514
13.86 3478 3508
13.87 3516 3503
13.88 3469 3498
13.89 3491 3494
13.9 3499 3493
13.91 3629 3490
13.92 3538 3487
13.93 3492 3486
13.94 3526 3485
13.95 3518 3485
13.96 3464 3485
13.97 3488 3485
13.98 3567 3485
13.99 3594 3486
14 3497 3487
14.01 3340 3488
14.02 3432 3488
14.03 3589 3488
14.04 3458 3488
14.05 3603 3487
14.06 3607 3486
14.07 3453 3484
14.08 3505 3481
14.09 3617 3477
14.1 3476 3473
14.11 3553 3469
14.12 3444 3464
14.13 3484 3458
14.14 3539 3453
14.15 3512 3447
14.16 3574 3442
14.17 3489 3438
14.18 3608 3433
14.19 3449 3428
14.2 3620 3423
14.21 3438 3419
14.22 3464 3415
14.23 3577 3412
14.24 3501 3408
14.25 3303 3405
14.26 3407 3402
14.27 3490 3399
14.28 3344 3396
14.29 3275 3394
14.3 3361 3392
14.31 3284 3390
14.32 3296 3388
14.33 3340 3386
14.34 3342 3384
14.35 3272 3383
14.36 3399 3381
14.37 3420 3380
14.38 3268 3378
14.39 3371 3374
14.4 3287 3370
14.41 3336 3367
14.42 3392 3364
14.43 3348 3360
14.44 3331 3357
14.45 3254 3354
14.46 3406 3351
14.47 3264 3348
14.48 3353 3345
14.49 3257 3342
14.5 3293 3339
14.51 3349 3336
14.52 3239 3333
14.53 3290 3330
14.54 3417 3327
14.55 3279 3325
14.56 3252 3322
14.57 3214 3320
14.58 3346 3317
14.59 3208 3314
14.6 3333 3312
14.61 3209 3309
14.62 3269 3307
14.63 3278 3305
14.64 3311 3302
14.65 3213 3300
14.66 3235 3297
14.67 3334 3295
14.68 3279 3293
14.69 3223 3291
14.7 3227 3288
14.71 3279 3286
14.72 3358 3285
14.73 3306 3283
14.74 3254 3281
14.75 3243 3279
14.76 3250 3277
14.77 3423 3276
14.78 3190 3274
14.79 3175 3272
14.8 3199 3270
14.81 3234 3268
14.82 3273 3266
14.83 3269 3264
14.84 3292 3262
14.85 3310 3260
14.86 3168 3258
14.87 3156 3257
14.88 3279 3255
14.89 3167 3253
14.9 3310 3251
14.91 3261 3250
14.92 3274 3248
14.93 3126 3246
14.94 3165 3245
14.95 3206 3243
14.96 3220 3242
14.97 3245 3240
14.98 3282 3238
14.99 3239 3237
15 3234 3235
15.01 3156 3234
15.02 3209 3233
15.03 3194 3231
15.04 3090 3230
15.05 3273 3229
15.06 3146 3227
15.07 3243 3226
15.08 3188 3225
15.09 3224 3224
15.1 3196 3223
15.11 3275 3221
15.12 3240 3220
15.13 3228 3219
15.14 3241 3218
15.15 3193 3218
15.16 3306 3217
15.17 3213 3216
15.18 3233 3215
15.19 3215 3214
15.2 3224 3214
15.21 3116 3213
15.22 3178 3212
15.23 3240 3208
15.24 3171 3204
15.25 3151 3200
15.26 3150 3196
15.27 3171 3191
15.28 3245 3187
15.29 3175 3183
15.3 3167 3179
15.31 3230 3176
15.32 3231 3172
15.33 3165 3169
15.34 3234 3165
15.35 3225 3162
15.36 3074 3159
15.37 3173 3156
15.38 3228 3153
15.39 3171 3151
15.4 3173 3148
15.41 3199 3146
15.42 3208 3143
15.43 3290 3141
15.44 3139 3139
15.45 3187 3138
15.46 3157 3136
15.47 3168 3135
15.48 3106 3134
15.49 3277 3133
15.5 3244 3133
15.51 3219 3133
15.52 3226 3133
15.53 3211 3133
15.54 3118 3134
15.55 3209 3135
15.56 3222 3136
15.57 3123 3138
15.57 3121 3141
15.58 3151 3144
15.59 3202 3147
15.6 3248 3151
15.61 3223 3155
15.62 3281 3160
15.63 3328 3166
15.64 3183 3172
15.65 3177 3179
15.66 3208 3187
15.67 3225 3196
15.68 3204 3205
15.69 3292 3216
15.7 3273 3227
15.71 3289 3240
15.72 3229 3253
15.73 3417 3268
15.74 3332 3284
15.75 3463 3302
15.76 3330 3321
15.77 3256 3342
15.78 3350 3364
15.79 3409 3388
15.8 3539 3414
15.81 3460 3442
15.82 3443 3472
15.83 3437 3504
15.84 3546 3539
15.85 3522 3576
15.86 3560 3616
15.87 3656 3658
15.88 3741 3704
15.89 3720 3753
15.9 3593 3805
15.91 3560 3860
15.92 3721 3917
15.93 3848 3975
15.94 3876 4033
15.95 3874 4091
15.96 3968 4145
15.97 3931 4194
15.98 4055 4236
15.99 4023 4268
16 4202 4289
16.01 4106 4297
16.02 4044 4291
16.03 4130 4273
16.04 4177 4241
16.05 4153 4197
16.06 4098 4152
16.07 4146 4100
16.08 4043 4043
16.09 4025 3982
16.1 4014 3919
16.11 3964 3856
16.12 3870 3794
16.13 3945 3734
16.14 3775 3678
16.15 3687 3624
16.16 3740 3575
16.17 3671 3529
16.18 3655 3493
16.19 3501 3454
16.2 3422 3420
16.21 3468 3388
16.22 3500 3359
16.23 3410 3336
16.24 3391 3313
16.25 3391 3292
16.26 3329 3272
16.27 3315 3255
16.28 3359 3239
16.29 3164 3224
16.3 3099 3211
16.31 3310 3199
16.32 3295 3188
16.33 3170 3178
16.34 3298 3170
16.35 3148 3162
16.36 3197 3155
16.37 3107 3149
16.38 3176 3144
16.39 3168 3139
16.4 3183 3136
16.41 3198 3133
16.42 3219 3130
16.43 3196 3129
16.44 3109 3128
16.45 3120 3128
16.46 3090 3128
16.47 3109 3129
16.48 3163 3131
16.49 3186 3134
16.5 3194 3137
16.51 3191 3141
16.52 3235 3145
16.53 3102 3151
16.54 3217 3156
16.55 3190 3163
16.56 3160 3170
16.57 3170 3177
16.58 3179 3185
16.59 3232 3193
16.6 3193 3200
16.61 3317 3207
16.62 3199 3214
16.63 3279 3220
16.64 3223 3225
16.65 3235 3229
16.66 3391 3231
16.67 3341 3233
16.68 3407 3233
16.69 3313 3232
16.7 3415 3231
16.71 3364 3229
16.72 3413 3226
16.73 3299 3223
16.74 3246 3220
16.75 3258 3217
16.76 3311 3215
16.77 3262 3213
16.78 3183 3211
16.79 3312 3209
16.8 3268 3208
16.81 3240 3207
16.82 3183 3207
16.83 3231 3207
16.84 3203 3209
16.85 3161 3210
16.86 3100 3211
16.87 3006 3213
16.88 3177 3214
16.89 3095 3217
16.9 3139 3213
16.91 3083 3204
16.92 3091 3195
16.93 3038 3186
16.94 2902 3178
16.95 3037 3169
16.96 3075 3161
16.97 3018 3153
16.98 3052 3145
16.99 3044 3137
17 2970 3129
17.01 3087 3122
17.02 2993 3114
17.03 3079 3107
17.04 3034 3099
17.05 2964 3092
17.06 2917 3085
17.07 3095 3078
17.08 3001 3071
17.09 3142 3064
17.1 2979 3058
17.11 2871 3051
17.12 3103 3045
17.13 2977 3038
17.14 3019 3032
17.15 2941 3026
17.16 2969 3019
17.17 2859 3013
17.18 3050 3007
17.19 3012 3001
17.2 3028 2995
17.21 2915 2990
17.22 2963 2984
17.23 2993 2978
17.24 2974 2973
17.25 2956 2968
17.26 3001 2962
17.27 2912 2957
17.28 2892 2952
17.29 3051 2947
17.3 3093 2942
17.31 2935 2937
17.32 2963 2932
17.33 2940 2928
17.34 2979 2923
17.35 2997 2919
17.36 2926 2915
17.37 3001 2911
17.38 2999 2907
17.39 2949 2903
17.4 2950 2900
17.41 3111 2896
17.42 2994 2893
17.43 2968 2890
17.44 2914 2887
17.45 3027 2884
17.46 2923 2882
17.47 2914 2879
17.48 2867 2877
17.49 2979 2875
17.5 3009 2874
17.51 3008 2872
17.52 2971 2871
17.53 3000 2871
17.54 3101 2870
17.55 2974 2870
17.56 3035 2871
17.57 2939 2871
17.58 3027 2873
17.59 2948 2874
17.6 2953 2877
17.61 3028 2880
17.62 2937 2883
17.63 2939 2888
17.64 2922 2893
17.65 3101 2899
17.66 2989 2906
17.67 3041 2914
17.68 3040 2923
17.69 3015 2934
17.7 2953 2945
17.71 3104 2957
17.72 2953 2970
17.73 3000 2983
17.74 3086 2999
17.75 2985 3024
17.76 2950 3047
17.77 2976 3069
17.78 2936 3090
17.79 3011 3108
17.8 2914 3123
17.81 3088 3135
17.82 2943 3144
17.83 3019 3150
17.84 3079 3154
17.85 3082 3155
17.86 3049 3154
17.87 3056 3153
17.88 3104 3150
17.89 3102 3147
17.9 2997 3145
17.91 3109 3143
17.92 2955 3141
17.93 3113 3141
17.94 3084 3143
17.95 3097 3145
17.96 3170 3149
17.97 3027 3155
17.98 3193 3162
17.99 3149 3170
18 3198 3180
18.01 3136 3192
18.02 3252 3204
18.03 3163 3218
18.04 3235 3234
18.04 3300 3251
18.05 3235 3268
18.06 3340 3287
18.07 3305 3308
18.08 3234 3330
18.09 3242 3354
18.1 3326 3379
18.11 3441 3406
18.12 3337 3435
18.13 3470 3466
18.14 3572 3499
18.15 3534 3534
18.16 3595 3571
18.17 3599 3611
18.18 3758 3653
18.19 3717 3699
18.2 3837 3747
18.21 3831 3800
18.22 3763 3856
18.23 3858 3917
18.24 3916 3983
18.25 4088 4053
18.26 4248 4130
18.27 4245 4213
18.28 4365 4302
18.29 4537 4398
18.3 4481 4501
18.31 4647 4609
18.32 4771 4723
18.33 4872 4840
18.34 5154 4960
18.35 5031 5079
18.36 5075 5195
18.37 5156 5304
18.38 5218 5403
18.39 5391 5488
18.4 5308 5558
18.41 5351 5608
18.42 5396 5640
18.43 5548 5652
18.44 5490 5646
18.45 5627 5624
18.46 5384 5589
18.47 5486 5543
18.48 5358 5492
18.49 5486 5437
18.5 5226 5384
18.51 5304 5333
18.52 5299 5288
18.53 5375 5251
18.54 5225 5222
18.55 5335 5204
18.56 5282 5195
18.57 5254 5195
18.58 5412 5197
18.59 5325 5206
18.6 5372 5222
18.61 5235 5240
18.62 5297 5260
18.63 5199 5278
18.64 5315 5292
18.65 5280 5300
18.66 5216 5298
18.67 5226 5286
18.68 5261 5263
18.69 5263 5229
18.7 5044 5185
18.71 5164 5131
18.72 5079 5069
18.73 5027 5001
18.74 4770 4930
18.75 4660 4856
18.76 4534 4782
18.77 4523 4709
18.78 4548 4637
18.79 4414 4569
18.8 4321 4504
18.81 4295 4442
18.82 4210 4385
18.83 4184 4332
18.84 4115 4284
18.85 4150 4239
18.86 4057 4199
18.87 4138 4163
18.88 4014 4132
18.89 4081 4104
18.9 3972 4081
18.91 4087 4061
18.92 4025 4045
18.93 4011 4033
18.94 4013 4024
18.95 4026 4019
18.96 4165 4018
18.97 4062 4020
18.98 3990 4026
18.99 4184 4036
19 4235 4050
19.01 4166 4068
19.02 4125 4091
19.03 4129 4119
19.04 4264 4151
19.05 4292 4189
19.06 4464 4233
19.07 4498 4282
19.08 4480 4337
19.09 4452 4397
19.1 4579 4462
19.11 4581 4530
19.12 4691 4601
19.13 4818 4671
19.14 4909 4740
19.15 4868 4804
19.16 4883 4860
19.17 5042 4905
19.18 5026 4937
19.19 5080 4954
19.2 5028 4956
19.21 5142 4941
19.22 5084 4910
19.23 5176 4864
19.24 5006 4806
19.25 5011 4738
19.26 4855 4663
19.27 4953 4582
19.28 4620 4499
19.29 4586 4415
19.3 4617 4332
19.31 4304 4251
19.32 4390 4174
19.33 4173 4100
19.34 4067 4030
19.35 4020 3964
19.36 3867 3903
19.37 3873 3845
19.38 3778 3792
19.39 3709 3742
19.4 3603 3695
19.41 3481 3652
19.42 3452 3611
19.43 3519 3572
19.44 3353 3536
19.45 3286 3502
19.46 3357 3470
19.47 3310 3440
19.48 3242 3412
19.49 3331 3386
19.5 3176 3361
19.51 3308 3338
19.52 3297 3316
19.53 3248 3296
19.54 3257 3276
19.55 3150 3258
19.56 2982 3241
19.57 3106 3225
19.58 2977 3209
19.59 3074 3195
19.6 3028 3182
19.61 3102 3169
19.62 3027 3157
19.63 3093 3146
19.64 2917 3136
19.65 3050 3126
19.66 3032 3117
19.67 3075 3109
19.68 2957 3101
19.69 3043 3094
19.7 3090 3087
19.71 3101 3081
19.72 2954 3075
19.73 3027 3070
19.74 3106 3066
19.75 3133 3062
19.76 3089 3058
19.77 2980 3055
19.78 2934 3052
19.79 3055 3050
19.8 3014 3049
19.81 3026 3047
19.82 3058 3047
19.83 3019 3046
19.84 3056 3047
19.85 3034 3047
19.86 2934 3048
19.87 2980 3050
19.88 2980 3052
19.89 3029 3055
19.9 3085 3058
19.91 3078 3062
19.92 3098 3067
19.93 3016 3072
19.94 3045 3077
19.95 3062 3084
19.96 3087 3091
19.97 3081 3099
19.98 3235 3108
19.99 3136 3117
20 3221 3128
20.01 3217 3139
20.02 3168 3152
20.03 3183 3165
20.04 3187 3180
20.05 3160 3195
20.06 3154 3212
20.07 3269 3229
20.08 3248 3247
20.09 3200 3266
20.1 3232 3285
20.11 3369 3305
20.12 3353 3325
20.13 3398 3344
20.14 3311 3364
20.15 3381 3384
20.16 3524 3403
20.17 3423 3423
20.18 3457 3443
20.19 3568 3464
20.2 3511 3486
20.21 3516 3508
20.22 3584 3532
20.23 3538 3558
20.24 3650 3586
20.25 3555 3616
20.26 3770 3651
20.27 3627 3690
20.28 3679 3732
20.29 3691 3777
20.3 3684 3826
20.31 3919 3878
20.32 3937 3935
20.33 4011 3995
20.34 3935 4059
20.35 4133 4129
20.36 4203 4202
20.37 4268 4281
20.38 4284 4366
20.39 4380 4457
20.4 4531 4554
20.41 4751 4658
20.42 4774 4770
20.43 4931 4891
20.44 5084 5022
20.45 5243 5164
20.46 5513 5318
20.47 5538 5485
20.48 5662 5667
20.49 5944 5866
20.5 6177 6082
20.51 6484 6316
20.52 6798 6570
20.53 6900 6843
20.54 7161 7134
20.55 7397 7442
20.55 7768 7762
20.56 8175 8091
20.57 8427 8421
20.58 8662 8744
20.59 8920 9051
20.6 9223 9330
20.61 9669 9573
20.62 9816 9768
20.63 9663 9910
20.64 9811 9994
20.65 10108 10016
20.66 10004 9979
20.67 9964 9885
20.68 9663 9741
20.69 9581 9554
20.7 9266 9332
20.71 8934 9084
20.72 8821 8819
20.73 8543 8543
20.74 8450 8265
20.75 8005 7990
20.76 7855 7720
20.77 7672 7461
20.78 7267 7212
20.79 6956 6974
20.8 6701 6748
20.81 6495 6533
20.82 6259 6329
20.83 6317 6134
20.84 6037 5950
20.85 5615 5774
20.86 5685 5608
20.87 5373 5450
20.88 5322 5301
20.89 5159 5160
20.9 5044 5027
20.91 4828 4903
20.92 4719 4786
20.93 4647 4678
20.94 4704 4576
20.95 4438 4482
20.96 4540 4394
20.97 4361 4313
20.98 4250 4237
20.99 4161 4168
21 4169 4103
21.01 4149 4044
21.02 3952 3989
21.03 3887 3940
21.04 3945 3894
21.05 3850 3853
21.06 3808 3815
21.07 3784 3782
21.08 3695 3752
21.09 3675 3726
21.1 3626 3707
21.11 3620 3691
21.12 3603 3678
21.13 3539 3670
21.14 3670 3665
21.15 3779 3665
21.16 3595 3668
21.17 3561 3675
21.18 3701 3686
21.19 3674 3700
21.2 3669 3718
21.21 3804 3738
21.22 3557 3760
21.23 3801 3783
21.24 3749 3806
21.25 3827 3827
21.26 3854 3845
21.27 3738 3859
21.28 3886 3867
21.29 3909 3868
21.3 3798 3861
21.31 3714 3847
21.32 3875 3826
21.33 3713 3798
21.34 3694 3764
21.35 3655 3725
21.36 3763 3682
21.37 3641 3637
21.38 3569 3592
21.39 3585 3545
21.4 3554 3499
21.41 3458 3455
21.42 3537 3412
21.43 3444 3372
21.44 3354 3335
21.45 3227 3299
21.46 3199 3267
21.47 3282 3237
21.48 3180 3209
21.49 3233 3183
21.5 3207 3160
21.51 3218 3138
21.52 3060 3118
21.53 3074 3100
21.54 3133 3082
21.55 3141 3067
21.56 3062 3052
21.57 2974 3038
21.58 3024 3025
21.59 3051 3014
21.6 3025 3003
21.61 2958 2992
21.62 2988 2983
21.63 3022 2974
21.64 2969 2966
21.65 3006 2958
21.66 3049 2952
21.67 3028 2945
21.68 2970 2940
21.69 2890 2934
21.7 2859 2930
21.71 2857 2925
21.72 3027 2922
21.73 2896 2919
21.74 2877 2916
21.75 3006 2913
21.76 2915 2912
21.77 2873 2910
21.78 2934 2909
21.79 2851 2909
21.8 3006 2908
21.81 3012 2909
21.82 2836 2909
21.83 2948 2911
21.84 2869 2912
21.85 2944 2914
21.86 2947 2916
21.87 2932 2919
21.88 2997 2922
21.89 2873 2926
21.9 2926 2930
21.91 3002 2935
21.92 2955 2940
21.93 2974 2946
21.94 3032 2952
21.95 3030 2958
21.96 2954 2966
21.97 3055 2974
21.98 2924 2982
21.99 2994 2992
22 3122 3003
22.01 3112 3015
22.02 3116 3027
22.03 3121 3042
22.04 3084 3057
22.05 3053 3074
22.06 3100 3092
22.07 3100 3112
22.08 3243 3133
22.09 3117 3155
22.1 3198 3177
22.11 3196 3200
22.12 3143 3222
22.13 3247 3243
22.14 3235 3262
22.15 3248 3279
22.16 3151 3293
22.17 3244 3302
22.18 3237 3308
22.19 3315 3310
22.2 3306 3307
22.21 3106 3300
22.22 3341 3290
22.23 3180 3277
22.24 3232 3262
22.25 3194 3244
22.26 3233 3226
22.27 3165 3207
22.28 3194 3188
22.29 3265 3170
22.3 3228 3152
22.31 3125 3136
22.32 3185 3120
22.33 3152 3106
22.34 3080 3093
22.35 3079 3082
22.36 3183 3072
22.37 3044 3063
22.38 3020 3055
22.39 2979 3049
22.4 2969 3044
22.41 3066 3040
22.42 2974 3036
22.43 2961 3034
22.44 3022 3032
22.45 3055 3031
22.46 2848 3031
22.47 3032 3032
22.48 2903 3034
22.49 2977 3036
22.5 3011 3039
22.51 3000 3043
22.52 2954 3048
22.53 3089 3054
22.54 3015 3061
22.55 2971 3068
22.56 2912 3077
22.57 2977 3086
22.58 3095 3096
22.59 3098 3107
22.6 2990 3119
22.61 3005 3131
22.62 3073 3143
22.63 3127 3155
22.64 3080 3167
22.65 2989 3179
22.66 3222 3190
22.67 3080 3201
22.68 3034 3211
22.69 3113 3219
22.7 3175 3227
22.71 3135 3233
22.72 3177 3238
22.73 3154 3242
22.74 3165 3244
22.75 3178 3244
22.76 3310 3242
22.77 3207 3239
22.78 3335 3233
22.79 3260 3224
22.8 3213 3215
22.81 3339 3204
22.82 3243 3193
22.83 3244 3181
22.84 3233 3169
22.85 3196 3157
22.86 3285 3144
22.87 3200 3132
22.88 3158 3119
22.89 3166 3107
22.9 3210 3095
22.91 3133 3083
22.92 3119 3071
22.93 3141 3058
22.94 2999 3046
22.95 3115 3035
22.96 3115 3025
22.97 3099 3014
22.98 3078 3004
22.99 3052 2994
23 3075 2985
23.01 3006 2976
23.02 3105 2968
23.03 2826 2960
23.04 3063 2952
23.05 2931 2945
23.06 3024 2939
23.07 2911 2932
23.08 2954 2926
23.09 2948 2921
23.1 2953 2915
23.1 2905 2910
23.11 2893 2906
23.12 2789 2901
23.13 2817 2897
23.14 2906 2893
23.15 2940 2889
23.16 3019 2884
23.17 2950 2881
23.18 2918 2878
23.19 2974 2875
23.2 2906 2871
23.21 2904 2868
23.22 2721 2866
23.23 2896 2863
23.24 2835 2861
23.25 2828 2858
23.26 2871 2856
23.27 2854 2854
23.28 2888 2852
23.29 2822 2850
23.3 2810 2848
23.31 2837 2846
23.32 2693 2844
23.33 2716 2842
23.34 2879 2841
23.35 2803 2839
23.36 2849 2837
23.37 2880 2836
23.38 2869 2834
23.39 2855 2833
23.4 2912 2832
23.41 2776 2830
23.42 2715 2829
23.43 2885 2828
23.44 2731 2827
23.45 2736 2826
23.46 2757 2825
23.47 2814 2824
23.48 2886 2823
23.49 2931 2823
23.5 2793 2822
23.51 2738 2821
23.52 2817 2821
23.53 2780 2820
23.54 2818 2820
23.55 2817 2819
23.56 2862 2818
23.57 2785 2818
23.58 2880 2817
23.59 2769 2816
23.6 2791 2815
23.61 2777 2814
23.62 2880 2813
23.63 2854 2811
23.64 2830 2810
23.65 2828 2808
23.66 2862 2805
23.67 2766 2803
23.68 2859 2802
23.69 2879 2800
23.7 2703 2798
23.71 2847 2796
23.72 2754 2795
23.73 2866 2793
23.74 2801 2791
23.75 2829 2790
23.76 2762 2788
23.77 2885 2787
23.78 2776 2785
23.79 2793 2784
23.8 2791 2783
23.81 2737 2781
23.82 2809 2780
23.83 2735 2779
23.84 2765 2777
23.85 2767 2776
23.86 2750 2775
23.87 2840 2774
23.88 2739 2772
23.89 2815 2771
23.9 2708 2770
23.91 2783 2769
23.92 2734 2768
23.93 2804 2767
23.94 2722 2766
23.95 2671 2765
23.96 2816 2763
23.97 2633 2762
23.98 2710 2761
23.99 2713 2760
24 2785 2759
24.01 2777 2758
24.02 2799 2757
24.03 2730 2756
24.04 2775 2755
24.05 2825 2754
24.06 2741 2754
24.07 2779 2753
24.08 2872 2752
24.09 2715 2751
24.1 2770 2750
24.11 2725 2749
24.12 2751 2748
24.13 2739 2747
24.14 2734 2746
24.15 2722 2745
24.16 2770 2745
24.17 2585 2744
24.18 2670 2743
24.19 2642 2742
24.2 2732 2741
24.21 2770 2741
24.22 2738 2740
24.23 2776 2739
24.24 2679 2738
24.25 2729 2738
24.26 2763 2737
24.27 2837 2736
24.28 2763 2736
24.29 2708 2735
24.3 2653 2734
24.31 2690 2734
24.32 2690 2733
24.33 2695 2733
24.34 2801 2732
24.35 2708 2732
24.36 2735 2731
24.37 2800 2731
24.38 2761 2731
24.39 2700 2730
24.4 2670 2730
24.41 2700 2730
24.42 2773 2729
24.43 2688 2729
24.44 2710 2729
24.45 2697 2729
24.46 2782 2729
24.47 2728 2729
24.48 2787 2728
24.49 2630 2728
24.5 2807 2728
24.51 2791 2728
24.52 2651 2728
24.53 2726 2727
24.54 2724 2727
24.55 2613 2726
24.56 2635 2725
24.57 2716 2724
24.58 2714 2723
24.59 2694 2722
24.6 2822 2721
24.61 2760 2719
24.62 2850 2718
24.63 2872 2716
24.64 2807 2715
24.65 2737 2713
24.66 2723 2711
24.67 2634 2710
24.68 2695 2708
24.69 2687 2707
24.7 2672 2705
24.71 2684 2704
24.72 2605 2702
24.73 2605 2701
24.74 2616 2700
24.75 2808 2698
24.76 2733 2697
24.77 2638 2696
24.78 2695 2694
24.79 2755 2693
24.8 2767 2692
24.81 2689 2691
24.82 2713 2690
24.83 2694 2689
24.84 2712 2687
24.85 2704 2686
24.86 2729 2685
24.87 2617 2684
24.88 2664 2683
24.89 2703 2682
24.9 2715 2681
24.91 2799 2680
24.92 2702 2680
24.93 2735 2679
24.94 2685 2678
24.95 2639 2677
24.96 2793 2676
24.97 2704 2675
24.98 2690 2675
24.99 2719 2674
25 2700 2673
25.01 2760 2672
25.02 2704 2672
25.03 2705 2671
25.04 2717 2670
25.05 2726 2670
25.06 2737 2669
25.07 2772 2668
25.08 2646 2668
25.09 2736 2662
25.1 2666 2662
25.11 2571 2661
25.12 2730 2661
25.13 2741 2660
25.14 2717 2657
25.15 2649 2656
25.16 2687 2656
25.17 2598 2655
25.18 2597 2655
25.19 2742 2655
25.2 2658 2654
25.21 2622 2654
25.22 2688 2654
25.23 2630 2653
25.24 2694 2653
25.25 2714 2653
25.26 2574 2652
25.27 2619 2652
25.28 2660 2652
25.29 2707 2651
25.3 2741 2651
25.31 2626 2651
25.32 2630 2651
25.33 2642 2651
25.34 2681 2651
25.35 2732 2651
25.36 2643 2651
25.37 2629 2651
25.38 2655 2651
25.39 2678 2651
25.4 2669 2651
25.41 2605 2652
25.42 2639 2652
25.43 2653 2652
25.44 2696 2652
25.45 2581 2653
25.46 2612 2653
25.47 2583 2654
25.48 2657 2654
25.49 2705 2655
25.5 2635 2656
25.51 2651 2656
25.52 2614 2657
25.53 2718 2658
25.54 2724 2659
25.55 2637 2660
25.56 2630 2661
25.57 2661 2662
25.58 2674 2664
25.59 2718 2665
25.6 2641 2666
25.61 2624 2668
25.62 2654 2669
25.63 2606 2671
25.64 2691 2673
25.65 2589 2675
25.66 2675 2677
25.67 2586 2679
25.68 2714 2681
25.69 2613 2684
25.7 2662 2686
25.7 2593 2689
25.71 2721 2692
25.72 2661 2695
25.73 2654 2699
25.74 2766 2702
25.75 2751 2705
25.76 2729 2709
25.77 2598 2713
25.78 2629 2718
25.79 2728 2723
25.8 2682 2727
25.81 2634 2732
25.82 2701 2738
25.83 2654 2744
25.84 2747 2750
25.85 2700 2757
25.86 2700 2764
25.87 2736 2771
25.88 2771 2779
25.89 2728 2787
25.9 2846 2795
25.91 2666 2804
25.92 2737 2813
25.93 2794 2823
25.94 2835 2833
25.95 2783 2843
25.96 2880 2855
25.97 2730 2866
25.98 2795 2879
25.99 2826 2892
26 2774 2906
26.01 2859 2921
26.02 2845 2937
26.03 2877 2954
26.04 2957 2972
26.05 2939 2992
26.06 3006 3013
26.07 2907 3035
26.08 3052 3060
26.09 3013 3086
26.1 3132 3114
26.11 3195 3145
26.12 3164 3179
26.13 3208 3213
26.14 3132 3250
26.15 3227 3290
26.16 3252 3333
26.17 3390 3378
26.18 3400 3426
26.19 3446 3477
26.2 3582 3528
26.21 3522 3581
26.22 3651 3633
26.23 3679 3683
26.24 3809 3731
26.25 3821 3773
26.26 3915 3810
26.27 3953 3840
26.28 4044 3861
26.29 4015 3873
26.3 3996 3876
26.31 4105 3870
26.32 4076 3854
26.33 3907 3830
26.34 4105 3799
26.35 3826 3761
26.36 3983 3718
26.37 3833 3670
26.38 3665 3620
26.39 3788 3567
26.4 3633 3514
26.41 3527 3461
26.42 3543 3408
26.43 3535 3357
26.44 3296 3308
26.45 3248 3262
26.46 3329 3217
26.47 3173 3175
26.48 3265 3136
26.49 3141 3099
26.5 3084 3065
26.51 2995 3033
26.52 3012 3003
26.53 2954 2975
26.54 2919 2950
26.55 2991 2925
26.56 2801 2903
26.57 2884 2882
26.58 2760 2863
26.59 2868 2844
26.6 2821 2827
26.61 2748 2812
26.62 2771 2797
26.63 2737 2783
26.64 2760 2770
26.65 2671 2758
26.66 2643 2747
26.67 2746 2737
26.68 2753 2727
26.69 2673 2719
26.7 2710 2711
26.71 2694 2704
26.72 2699 2697
26.73 2628 2691
26.74 2541 2685
26.75 2671 2679
26.76 2656 2674
26.77 2692 2669
26.78 2695 2665
26.79 2593 2660
26.8 2633 2655
26.81 2528 2650
26.82 2592 2646
26.83 2658 2641
26.84 2517 2636
26.85 2678 2632
26.86 2609 2628
26.87 2651 2623
26.88 2591 2619
26.89 2616 2616
26.9 2620 2612
26.91 2656 2610
26.92 2633 2607
26.93 2620 2605
26.94 2636 2604
26.95 2593 2603
26.96 2619 2602
26.97 2618 2602
26.98 2718 2604
26.99 2589 2606
27 2604 2609
27.01 2598 2612
27.02 2634 2615
27.03 2605 2618
27.04 2680 2622
27.05 2691 2626
27.06 2662 2631
27.07 2611 2636
27.08 2604 2641
27.09 2675 2647
27.1 2675 2654
27.11 2575 2661
27.12 2625 2669
27.13 2705 2677
27.14 2757 2686
27.15 2688 2696
27.16 2765 2707
27.17 2666 2719
27.18 2688 2731
27.19 2746 2744
27.2 2739 2758
27.21 2835 2773
27.22 2771 2788
27.23 2806 2804
27.24 2769 2821
27.25 2892 2838
27.26 2851 2856
27.27 2796 2875
27.28 2813 2895
27.29 2796 2916
27.3 2885 2938
27.31 2939 2962
27.32 2988 2988
27.33 3043 3016
27.34 2941 3046
27.35 2978 3079
27.36 3106 3114
27.37 3081 3153
27.38 3131 3194
27.39 3088 3238
27.4 3139 3285
27.41 3217 3334
27.42 3259 3384
27.43 3357 3435
27.44 3345 3486
27.45 3481 3536
27.46 3480 3582
27.47 3482 3625
27.48 3528 3661
27.49 3652 3691
27.5 3750 3713
27.51 3693 3727
27.52 3892 3731
27.53 3794 3726
27.54 3761 3713
27.55 3748 3691
27.56 3893 3661
27.57 3901 3625
27.58 3662 3584
27.59 3558 3538
27.6 3609 3489
27.61 3574 3438
27.62 3571 3387
27.63 3518 3335
27.64 3326 3284
27.65 3345 3234
27.66 3318 3186
27.67 3259 3141
27.68 3204 3098
27.69 3155 3058
27.7 3096 3020
27.71 2963 2984
27.72 3033 2951
27.73 3021 2920
27.74 2856 2890
27.75 2840 2862
27.76 2785 2836
27.77 2830 2810
27.78 2780 2786
27.79 2836 2763
27.8 2646 2740
27.81 2709 2719
27.82 2665 2701
27.83 2677 2683
27.84 2622 2667
27.85 2575 2651
27.86 2678 2636
27.87 2636 2621
27.88 2510 2607
27.89 2548 2594
27.9 2626 2582
27.91 2562 2570
27.92 2528 2559
27.93 2502 2548
27.94 2545 2538
27.95 2607 2528
27.96 2573 2519
27.97 2435 2511
27.98 2603 2503
27.99 2523 2496
28 2502 2489
28.01 2511 2482
28.02 2581 2476
28.03 2457 2471
28.04 2416 2466
28.05 2481 2462
28.06 2519 2458
28.07 2534 2454
28.08 2469 2452
28.09 2435 2449
28.1 2379 2447
28.11 2472 2446
28.12 2418 2445
28.13 2417 2445
28.14 2402 2446
28.15 2438 2447
28.16 2389 2448
28.17 2407 2450
28.18 2366 2452
28.19 2395 2455
28.2 2438 2458
28.21 2358 2462
28.22 2364 2466
28.23 2404 2471
28.24 2537 2475
28.25 2422 2480
28.26 2399 2485
28.27 2539 2490
28.28 2423 2495
28.29 2606 2499
28.3 2537 2504
28.31 2506 2508
28.32 2467 2511
28.33 2465 2514
28.34 2485 2516
28.34 2426 2518
28.35 2512 2519
28.36 2426 2520
28.37 2530 2520
28.38 2382 2520
28.39 2500 2520
28.4 2496 2519
28.41 2513 2518
28.42 2478 2517
28.43 2525 2517
28.44 2513 2516
28.45 2558 2515
28.46 2587 2514
28.47 2659 2514
28.48 2545 2514
28.49 2597 2514
28.5 2598 2514
28.51 2651 2515
28.52 2604 2517
28.53 2592 2519
28.54 2523 2521
28.55 2690 2524
28.56 2649 2527
28.57 2614 2532
28.58 2602 2536
28.59 2475 2542
28.6 2519 2548
28.61 2599 2555
28.62 2606 2563
28.63 2617 2572
28.64 2585 2582
28.65 2608 2591
28.66 2682 2599
28.67 2585 2610
28.68 2609 2621
28.69 2616 2633
28.7 2608 2647
28.71 2608 2661
28.72 2632 2677
28.73 2820 2694
28.74 2707 2711
28.75 2668 2729
28.76 2829 2747
28.77 2727 2765
28.78 2831 2782
28.79 2862 2799
28.8 2837 2813
28.81 2755 2826
28.82 2896 2836
28.83 2856 2844
28.84 2750 2848
28.85 2862 2849
28.86 2834 2847
28.87 2820 2842
28.88 2835 2833
28.89 2852 2821
28.9 2817 2807
28.91 2727 2790
28.92 2713 2771
28.93 2781 2751
28.94 2740 2729
28.95 2712 2706
28.96 2648 2683
28.97 2720 2660
28.98 2682 2637
28.99 2648 2614
29 2639 2592
29.01 2611 2571
29.02 2597 2551
29.03 2688 2531
29.04 2474 2513
29.05 2625 2496
29.06 2532 2479
29.07 2566 2464
29.08 2430 2450
29.09 2466 2436
29.1 2539 2424
29.11 2427 2412
29.12 2375 2401
29.13 2399 2391
29.14 2509 2381
29.15 2450 2372
29.16 2485 2364
29.17 2432 2356
29.18 2465 2349
29.19 2404 2342
29.2 2446 2336
29.21 2455 2330
29.22 2326 2324
29.23 2412 2319
29.24 2310 2314
29.25 2397 2310
29.26 2358 2306
29.27 2337 2303
29.28 2277 2300
29.29 2336 2297
29.3 2358 2295
29.31 2263 2293
29.32 2422 2292
29.33 2234 2291
29.34 2310 2290
29.35 2366 2290
29.36 2325 2290
29.37 2338 2291
29.38 2232 2292
29.39 2221 2294
29.4 2341 2296
29.41 2366 2299
29.42 2450 2302
29.43 2402 2305
29.44 2282 2309
29.45 2325 2314
29.46 2388 2318
29.47 2363 2323
29.48 2333 2328
29.49 2311 2335
29.5 2386 2341
29.51 2312 2348
29.52 2374 2355
29.53 2346 2361
29.54 2442 2367
29.55 2290 2373
29.56 2329 2378
29.57 2375 2382
29.58 2471 2386
29.59 2425 2389
29.6 2326 2391
29.61 2418 2392
29.62 2447 2393
29.63 2359 2393
29.64 2427 2393
29.65 2382 2392
29.66 2438 2391
29.67 2368 2389
29.68 2327 2387
29.69 2468 2385
29.7 2357 2383
29.71 2472 2381
29.72 2405 2380
29.73 2423 2378
29.74 2357 2376
29.75 2374 2375
29.76 2386 2374
29.77 2364 2374
29.78 2291 2374
29.79 2315 2375
29.8 2418 2377
29.81 2326 2379
29.82 2361 2381
29.83 2334 2385
29.84 2352 2389
29.85 2324 2394
29.86 2332 2400
29.87 2376 2406
29.88 2327 2412
29.89 2359 2419
29.9 2385 2426
29.91 2350 2433
29.92 2384 2440
29.93 2367 2446
29.94 2443 2452
29.95 2423 2456
29.96 2403 2460
29.97 2354 2462
29.98 2336 2462
29.99 2449 2461
30 2492 2459
30.01 2496 2454
30.02 2482 2449
30.03 2444 2441
30.04 2415 2432
30.05 2390 2422
30.06 2323 2411
30.07 2374 2398
30.08 2292 2385
30.09 2264 2371
30.1 2292 2357
30.11 2300 2342
30.12 2343 2327
30.13 2319 2313
30.14 2387 2298
30.15 2286 2284
30.16 2226 2270
30.17 2392 2257
30.18 2254 2244
30.19 2296 2232
30.2 2232 2220
30.21 2177 2209
30.22 2223 2198
30.23 2191 2188
30.24 2204 2179
30.25 2145 2170
30.26 2194 2162
30.27 2198 2154
30.28 2196 2147
30.29 2226 2140
30.3 2238 2134
30.31 2173 2128
30.32 2187 2122
30.33 2120 2117
30.34 2135 2113
30.35 2211 2108
30.36 2029 2104
30.37 2101 2100
30.38 2149 2096
30.39 2081 2092
30.4 2021 2088
30.41 2124 2084
30.42 2139 2081
30.43 2082 2077
30.44 2173 2073
30.45 2066 2070
30.46 2051 2066
30.47 2082 2063
30.48 2115 2059
30.49 2188 2055
30.5 2120 2052
30.51 2129 2048
30.52 2109 2045
30.53 2049 2042
30.54 2053 2039
30.55 2098 2035
30.56 2134 2032
30.57 2081 2030
30.58 2063 2027
30.59 2039 2024
30.6 2018 2022
30.61 2066 2020
30.62 2042 2017
30.63 2057 2015
30.64 2003 2014
30.65 2140 2012
30.66 2038 2010
30.67 2038 2009
30.68 2182 2007
30.69 2020 2006
30.7 2078 2005
30.71 2017 2004
30.72 2033 2003
30.73 1994 2003
30.74 2023 2002
30.75 2011 2002
30.76 2016 2002
30.77 1977 2002
30.78 2072 2002
30.79 2027 2002
30.8 1967 2003
30.81 2079 2003
30.82 1911 2004
30.83 2025 2005
30.84 2078 2006
30.85 2010 2007
30.86 1961 2009
30.87 2067 2010
30.88 1977 2012
30.89 1965 2014
30.9 1936 2016
30.91 2013 2018
30.92 1928 2020
30.93 2102 2022
30.94 2044 2024
30.95 2048 2026
30.96 2052 2029
30.97 2026 2031
30.98 1993 2033
30.99 1967 2035
31 1972 2037
31.01 2051 2039
31.02 1994 2041
31.03 1977 2042
31.04 2019 2044
31.05 2086 2046
31.06 1950 2047
31.06 2003 2049
31.07 2058 2051
31.08 2030 2052
31.09 1992 2054
31.1 1967 2056
31.11 2044 2058
31.12 2048 2059
31.13 1977 2061
31.14 2031 2063
31.15 2061 2065
31.16 2013 2066
31.17 2153 2068
31.18 2118 2069
31.19 2073 2069
31.2 1918 2070
31.21 2101 2071
31.22 2026 2071
31.23 2049 2071
31.24 2128 2070
31.25 2037 2070
31.26 2086 2068
31.27 2016 2067
31.28 2110 2065
31.29 2022 2063
31.3 2043 2060
31.31 1964 2057
31.32 2019 2054
31.33 2050 2050
31.34 2055 2046
31.35 1958 2042
31.36 2012 2037
31.37 1934 2033
31.38 2103 2028
31.39 2047 2022
31.4 1987 2017
31.41 2019 2012
31.42 2009 2006
31.43 1971 2001
31.44 2013 1996
31.45 1967 1990
31.46 2024 1985
31.47 2036 1980
31.48 2048 1975
31.49 2093 1971
31.5 2142 1966
31.51 2012 1962
31.52 2003 1958
31.53 1990 1954
31.54 1995 1950
31.55 1973 1947
31.56 2019 1944
31.57 1940 1941
31.58 2105 1938
31.59 1985 1935
31.6 1970 1933
31.61 2025 1931
31.62 2007 1929
31.63 1984 1927
31.64 1966 1926
31.65 1937 1925
31.66 1914 1923
31.67 1963 1922
31.68 1920 1922
31.69 2038 1921
31.7 1919 1920
31.71 1870 1920
31.72 1991 1920
31.73 1947 1919
31.74 1888 1919
31.75 1900 1919
31.76 1915 1919
31.77 1944 1919
31.78 2017 1918
31.79 1983 1918
31.8 2003 1918
31.81 1842 1917
31.82 1888 1917
31.83 1897 1916
31.84 1946 1915
31.85 1862 1914
31.86 1952 1913
31.87 1917 1912
31.88 1960 1911
31.89 1911 1909
31.9 1913 1908
31.91 1985 1906
31.92 1911 1904
31.93 1889 1902
31.94 1892 1900
31.95 1895 1898
31.96 1897 1896
31.97 1883 1894
31.98 1862 1892
31.99 1899 1890
32 1848 1888
32.01 1883 1885
32.02 1834 1882
32.03 1922 1880
32.04 1834 1877
32.05 1905 1874
32.06 1803 1872
32.07 1877 1869
32.08 1894 1867
32.09 1857 1864
32.1 1893 1862
32.11 1952 1859
32.12 1848 1857
32.13 1801 1855
32.14 1814 1853
32.15 1830 1851
32.16 1826 1849
32.17 1790 1847
32.18 1737 1845
32.19 1854 1843
32.2 1836 1842
32.21 1810 1840
32.22 1850 1839
32.23 1826 1838
32.24 1762 1836
32.25 1770 1835
32.26 1843 1834
32.27 1803 1833
32.28 1857 1832
32.29 1761 1831
32.3 1712 1830
32.31 1765 1829
32.32 1777 1829
32.33 1810 1828
32.34 1908 1828
32.35 1812 1827
32.36 1852 1827
32.37 1803 1826
32.38 1726 1826
32.39 1817 1826
32.4 1782 1826
32.41 1847 1826
32.42 1822 1826
32.43 1773 1826
32.44 1802 1826
32.45 1804 1827
32.46 1837 1827
32.47 1795 1828
32.48 1802 1829
32.49 1774 1830
32.5 1837 1831
32.51 1797 1832
32.52 1783 1833
32.53 1825 1835
32.54 1833 1837
32.55 1774 1839
32.56 1780 1841
32.57 1827 1843
32.58 1768 1846
32.59 1773 1848
32.6 1856 1851
32.61 1804 1853
32.62 1875 1856
32.63 1753 1859
32.64 1879 1862
32.65 1838 1865
32.66 1826 1868
32.67 1852 1870
32.68 1819 1873
32.69 1802 1874
32.7 1839 1876
32.71 1801 1877
32.72 1817 1878
32.73 1829 1879
32.74 1824 1880
32.75 1880 1880
32.76 1922 1879
32.77 1929 1879
32.78 1838 1878
32.79 1887 1877
32.8 1940 1876
32.81 1896 1874
32.82 1865 1873
32.83 1848 1871
32.84 1797 1870
32.85 1798 1867
32.86 1854 1864
32.87 1877 1861
32.88 1916 1858
32.89 1858 1856
32.9 1839 1853
32.91 1870 1850
32.92 1894 1848
32.93 1931 1845
32.94 1833 1843
32.95 1818 1841
32.96 1920 1839
32.97 1902 1836
32.98 1798 1834
32.99 1795 1832
33 1763 1830
33.01 1775 1828
33.02 1855 1825
33.03 1840 1823
33.04 1886 1820
33.05 1787 1817
33.06 1741 1815
33.07 1758 1812
33.08 1839 1808
33.09 1765 1805
33.1 1812 1802
33.11 1774 1798
33.12 1789 1794
33.13 1866 1791
33.14 1855 1787
33.15 1818 1783
33.16 1816 1779
33.17 1763 1775
33.18 1886 1771
33.19 1817 1767
33.2 1829 1763
33.21 1763 1759
33.22 1755 1755
33.23 1692 1751
33.24 1768 1747
33.25 1748 1743
33.26 1817 1739
33.27 1787 1735
33.28 1808 1731
33.29 1786 1727
33.3 1777 1724
33.31 1778 1720
33.32 1783 1716
33.33 1746 1713
33.34 1832 1709
33.35 1707 1706
33.36 1790 1703
33.37 1781 1700
33.38 1755 1697
33.39 1714 1694
33.4 1754 1691
33.41 1656 1689
33.42 1791 1686
33.43 1728 1684
33.44 1777 1682
33.45 1757 1681
33.46 1782 1679
33.47 1752 1678
33.48 1715 1677
33.49 1678 1676
33.5 1708 1676
33.51 1710 1676
33.52 1667 1676
33.53 1701 1677
33.54 1742 1677
33.55 1672 1679
33.56 1665 1680
33.57 1700 1682
33.58 1742 1684
33.59 1760 1687
33.6 1738 1690
33.61 1650 1694
33.62 1703 1698
33.63 1664 1702
33.64 1645 1707
33.65 1691 1712
33.66 1752 1718
33.67 1764 1724
33.68 1807 1730
33.69 1665 1737
33.7 1749 1746
33.71 1747 1755
33.72 1672 1764
33.73 1766 1773
33.74 1733 1782
33.75 1810 1791
33.76 1783 1799
33.77 1769 1806
33.78 1783 1813
33.79 1765 1820
33.8 1794 1825
33.81 1924 1830
33.82 1819 1833
33.83 1859 1836
33.84 1740 1837
33.84 1762 1838
33.85 1847 1837
33.86 1861 1836
33.87 1769 1833
33.88 1745 1829
33.89 1808 1825
33.9 1778 1820
33.91 1744 1813
33.92 1730 1807
33.93 1759 1799
33.94 1750 1791
33.95 1720 1782
33.96 1713 1774
33.97 1732 1764
33.98 1790 1755
33.99 1681 1746
34 1698 1736
34.01 1679 1727
34.02 1702 1717
34.03 1683 1708
34.04 1688 1699
34.05 1670 1691
34.06 1695 1682
34.07 1684 1674
34.08 1631 1667
34.09 1613 1660
34.1 1581 1653
34.11 1552 1646
34.12 1642 1641
34.13 1605 1635
34.14 1663 1630
34.15 1658 1626
34.16 1577 1621
34.17 1620 1618
34.18 1667 1614
34.19 1553 1611
34.2 1545 1608
34.21 1604 1606
34.22 1542 1604
34.23 1545 1603
34.24 1573 1601
34.25 1582 1600
34.26 1519 1600
34.27 1633 1599
34.28 1546 1598
34.29 1567 1598
34.3 1585 1598
34.31 1596 1598
34.32 1584 1597
34.33 1598 1597
34.34 1582 1597
34.35 1584 1596
34.36 1582 1596
34.37 1644 1595
34.38 1575 1594
34.39 1527 1592
34.4 1567 1591
34.41 1564 1589
34.42 1562 1587
34.43 1594 1584
34.44 1647 1582
34.45 1559 1579
34.46 1519 1576
34.47 1611 1573
34.48 1549 1570
34.49 1549 1567
34.5 1503 1564
34.51 1610 1561
34.52 1549 1558
34.53 1559 1555
34.54 1620 1552
34.55 1628 1550
34.56 1598 1547
34.57 1595 1545
34.58 1446 1543
34.59 1560 1541
34.6 1584 1540
34.61 1585 1538
34.62 1608 1537
34.63 1609 1536
34.64 1596 1536
34.65 1621 1535
34.66 1597 1535
34.67 1534 1535
34.68 1603 1535
34.69 1571 1535
34.7 1623 1535
34.71 1515 1536
34.72 1564 1536
34.73 1501 1537
34.74 1573 1537
34.75 1545 1538
34.76 1573 1538
34.77 1575 1538
34.78 1584 1539
34.79 1548 1539
34.8 1598 1540
34.81 1607 1540
34.82 1500 1541
34.83 1567 1541
34.84 1526 1542
34.85 1557 1543
34.86 1525 1544
34.87 1557 1545
34.88 1651 1546
34.89 1575 1548
34.9 1518 1549
34.91 1468 1551
34.92 1485 1553
34.93 1604 1554
34.94 1502 1556
34.95 1513 1558
34.96 1548 1560
34.97 1639 1562
34.98 1525 1564
34.99 1507 1565
35 1442 1567
35.01 1566 1568
35.02 1590 1568
35.03 1527 1569
35.04 1488 1568
35.05 1486 1568
35.06 1531 1566
35.07 1531 1565
35.08 1545 1562
35.09 1596 1559
35.1 1495 1556
35.11 1500 1552
35.12 1522 1548
35.13 1571 1543
35.14 1583 1538
35.15 1563 1533
35.16 1610 1528
35.17 1494 1522
35.18 1548 1516
35.19 1554 1510
35.2 1576 1504
35.21 1523 1498
35.22 1493 1493
35.23 1546 1487
35.24 1508 1482
35.25 1507 1476
35.26 1542 1471
35.27 1493 1466
35.28 1517 1462
35.29 1483 1457
35.3 1461 1453
35.31 1400 1449
35.32 1484 1446
35.33 1468 1442
35.34 1480 1439
35.35 1486 1436
35.36 1433 1433
35.37 1443 1430
35.38 1457 1428
35.39 1410 1425
35.4 1458 1422
35.41 1434 1420
35.42 1449 1418
35.43 1409 1415
35.44 1455 1413
35.45 1382 1411
35.46 1345 1409
35.47 1346 1407
35.48 1468 1405
35.49 1377 1403
35.5 1379 1401
35.51 1412 1398
35.52 1392 1396
35.53 1337 1394
35.54 1365 1392
35.55 1459 1390
35.56 1409 1388
35.57 1376 1387
35.58 1347 1385
35.59 1370 1383
35.6 1358 1381
35.61 1360 1380
35.62 1363 1378
35.63 1388 1377
35.64 1384 1376
35.65 1424 1375
35.66 1373 1374
35.67 1376 1373
35.68 1337 1373
35.69 1344 1373
35.7 1340 1372
35.71 1396 1372
35.72 1398 1372
35.73 1384 1372
35.74 1431 1372
35.75 1399 1372
35.76 1316 1372
35.77 1369 1372
35.78 1413 1372
35.79 1355 1372
35.8 1281 1372
35.81 1303 1372
35.82 1366 1372
35.83 1385 1372
35.84 1412 1371
35.85 1336 1371
35.86 1329 1370
35.87 1345 1369
35.88 1350 1369
35.89 1329 1368
35.9 1352 1367
35.91 1396 1365
35.92 1314 1364
35.93 1365 1363
35.94 1442 1362
35.95 1389 1360
35.96 1324 1359
35.97 1377 1357
35.98 1300 1355
35.99 1347 1354
36 1316 1352
36.01 1331 1350
36.02 1377 1348
36.03 1271 1345
36.04 1291 1343
36.05 1351 1340
36.06 1371 1337
36.07 1279 1335
36.08 1315 1332
36.09 1334 1328
36.1 1356 1325
36.11 1341 1322
36.12 1333 1318
36.13 1302 1315
36.14 1289 1311
36.15 1318 1308
36.16 1337 1304
36.17 1300 1301
36.18 1355 1298
36.19 1306 1294
36.2 1280 1291
36.21 1255 1288
36.22 1292 1285
36.23 1280 1283
36.24 1207 1281
36.25 1372 1279
36.26 1286 1276
36.27 1281 1274
36.28 1287 1273
36.29 1333 1271
36.3 1283 1269
36.31 1316 1267
36.32 1286 1265
36.33 1309 1264
36.34 1216 1262
36.35 1227 1260
36.36 1241 1259
36.37 1257 1257
36.38 1340 1255
36.39 1208 1253
36.4 1183 1251
36.41 1219 1250
36.42 1292 1248
36.43 1228 1246
36.44 1274 1244
36.45 1252 1242
36.46 1254 1240
36.47 1261 1238
36.48 1281 1236
36.49 1178 1234
36.5 1237 1232
36.51 1238 1230
36.52 1292 1229
36.53 1291 1227
36.54 1227 1225
36.55 1279 1223
36.56 1237 1222
36.57 1225 1220
36.58 1292 1219
36.59 1281 1217
36.6 1236 1216
36.61 1203 1215
36.62 1196 1213
36.63 1170 1212
36.64 1251 1211
36.65 1228 1210
36.66 1250 1209
36.67 1212 1208
36.68 1244 1207
36.69 1284 1206
36.7 1310 1205
36.71 1251 1205
36.72 1232 1204
36.72 1211 1203
36.73 1217 1203
36.74 1251 1202
36.75 1220 1202
36.76 1233 1201
36.77 1288 1201
36.78 1243 1201
36.79 1226 1200
36.8 1235 1200
36.81 1206 1200
36.82 1228 1200
36.83 1198 1200
36.84 1187 1200
36.85 1181 1200
36.86 1221 1200
36.87 1248 1201
36.88 1172 1201
36.89 1183 1201
36.9 1184 1202
36.91 1227 1203
36.92 1186 1203
36.93 1236 1204
36.94 1256 1205
36.95 1233 1206
36.96 1228 1207
36.97 1233 1208
36.98 1220 1209
36.99 1153 1210
37 1180 1212
37.01 1222 1213
37.02 1196 1215
37.03 1219 1216
37.04 1216 1218
37.05 1189 1218
37.06 1254 1219
37.07 1203 1219
37.08 1229 1220
37.09 1222 1221
37.1 1281 1222
37.11 1215 1223
37.12 1217 1224
37.13 1227 1225
37.14 1233 1226
37.15 1200 1227
37.16 1215 1229
37.17 1217 1230
37.18 1311 1232
37.19 1256 1234
37.2 1210 1235
37.21 1247 1237
37.22 1289 1239
37.23 1260 1241
37.24 1291 1243
37.25 1265 1245
37.26 1159 1247
37.27 1243 1249
37.28 1269 1252
37.29 1240 1254
37.3 1264 1256
37.31 1286 1259
37.32 1272 1261
37.33 1240 1264
37.34 1209 1267
37.35 1238 1270
37.36 1221 1273
37.37 1265 1276
37.38 1260 1280
37.39 1234 1283
37.4 1250 1287
37.41 1264 1291
37.42 1278 1296
37.43 1252 1300
37.44 1229 1305
37.45 1375 1310
37.46 1310 1315
37.47 1273 1320
37.48 1299 1326
37.49 1322 1331
37.5 1331 1336
37.51 1278 1341
37.52 1261 1346
37.53 1299 1351
37.54 1340 1355
37.55 1297 1359
37.56 1318 1362
37.57 1307 1365
37.58 1258 1367
37.59 1282 1368
37.6 1261 1368
37.61 1343 1368
37.62 1242 1367
37.63 1286 1365
37.64 1313 1362
37.65 1304 1358
37.66 1306 1354
37.67 1334 1349
37.68 1302 1343
37.69 1343 1337
37.7 1261 1331
37.71 1288 1324
37.72 1292 1316
37.73 1266 1309
37.74 1230 1301
37.75 1255 1293
37.76 1257 1285
37.77 1304 1277
37.78 1273 1270
37.79 1186 1262
37.8 1232 1254
37.81 1217 1247
37.82 1155 1239
37.83 1207 1232
37.84 1244 1225
37.85 1209 1218
37.86 1211 1211
37.87 1214 1205
37.88 1231 1198
37.89 1210 1196
37.9 1263 1193
37.91 1245 1191
37.92 1156 1188
37.93 1155 1186
37.94 1245 1184
37.95 1207 1183
37.96 1250 1181
37.97 1164 1179
37.98 1177 1178
37.99 1215 1177
38 1235 1175
38.01 1188 1174
38.02 1239 1174
38.03 1251 1173
38.04 1234 1172
38.05 1193 1172
38.06 1249 1172
38.07 1214 1172
38.08 1220 1172
38.09 1189 1172
38.1 1152 1172
38.11 1155 1173
38.12 1132 1174
38.13 1235 1174
38.14 1241 1175
38.15 1196 1176
38.16 1169 1177
38.17 1248 1178
38.18 1228 1179
38.19 1235 1181
38.2 1231 1182
38.21 1193 1183
38.22 1245 1184
38.23 1189 1185
38.24 1216 1187
38.25 1236 1188
38.26 1224 1189
38.27 1214 1190
38.28 1234 1191
38.29 1263 1192
38.3 1198 1194
38.31 1228 1195
38.32 1230 1196
38.33 1250 1197
38.34 1236 1198
38.35 1184 1200
38.36 1182 1201
38.37 1267 1202
38.38 1206 1204
38.39 1199 1205
38.4 1289 1206
38.41 1191 1208
38.42 1246 1209
38.43 1200 1210
38.44 1228 1212
38.45 1225 1213
38.46 1243 1214
38.47 1230 1215
38.48 1246 1217
38.49 1275 1217
38.5 1115 1218
38.51 1201 1219
38.52 1219 1219
38.53 1229 1220
38.54 1221 1220
38.55 1194 1220
38.56 1211 1220
38.57 1160 1219
38.58 1177 1219
38.59 1230 1218
38.6 1168 1217
38.61 1191 1216
38.62 1241 1215
38.63 1196 1214
38.64 1241 1213
38.65 1180 1212
38.66 1305 1210
38.67 1206 1209
38.68 1147 1208
38.69 1208 1207
38.7 1136 1205
38.71 1169 1204
38.72 1172 1203
38.73 1169 1201
38.74 1192 1199
38.75 1177 1196
38.76 1217 1194
38.77 1197 1192
38.78 1247 1190
38.79 1183 1188
38.8 1193 1187
38.81 1117 1185
38.82 1156 1184
38.83 1147 1182
38.84 1211 1181
38.85 1181 1180
38.86 1144 1179
38.87 1125 1178
38.88 1205 1177
38.89 1159 1176
38.9 1113 1175
38.91 1165 1175
38.92 1224 1174
38.93 1097 1173
38.94 1138 1172
38.95 1132 1172
38.96 1218 1171
38.97 1215 1170
38.98 1176 1170
38.99 1139 1169
39 1118 1168
39.01 1196 1167
39.02 1139 1167
39.03 1098 1166
39.04 1134 1166
39.05 1214 1165
39.06 1100 1164
39.07 1193 1164
39.08 1184 1163
39.09 1230 1163
39.1 1122 1162
39.11 1185 1161
39.12 1177 1161
39.13 1139 1161
39.14 1150 1160
39.15 1155 1160
39.16 1129 1159
39.17 1108 1159
39.18 1181 1158
39.19 1180 1158
39.2 1226 1157
39.21 1129 1157
39.22 1144 1156
39.23 1166 1155
39.24 1131 1154
39.25 1136 1154
39.26 1141 1153
39.27 1186 1152
39.28 1154 1150
39.29 1164 1149
39.3 1190 1148
39.31 1168 1146
39.32 1110 1145
39.33 1158 1143
39.34 1152 1142
39.35 1161 1140
39.36 1176 1138
39.37 1138 1136
39.38 1126 1134
39.39 1120 1132
39.4 1062 1130
39.41 1135 1127
39.42 1084 1125
39.43 1142 1123
39.44 1071 1121
39.45 1176 1118
39.46 1153 1116
39.47 1123 1114
39.48 1128 1112
39.49 1182 1110
39.5 1106 1108
39.51 1107 1106
39.52 1095 1104
39.53 1098 1102
39.54 1093 1100
39.55 1174 1098
39.56 1117 1096
39.57 1145 1094
39.58 1152 1093
39.59 1098 1091
39.6 1101 1090
39.61 1042 1089
39.62 1089 1087
39.63 1083 1086
39.64 1098 1085
39.65 1090 1084
39.66 1018 1083
39.67 1085 1082
39.68 1072 1081
39.69 1090 1080
39.69 1126 1079
39.7 1099 1079
39.71 990 1078
39.72 1082 1077
39.73 1106 1077
39.74 1126 1076
39.75 1060 1076
39.76 1067 1075
39.77 1074 1075
39.78 1102 1075
39.79 1063 1074
39.8 1047 1074
39.81 1088 1074
39.82 1057 1074
39.83 1113 1074
39.84 1109 1074
39.85 1059 1074
39.86 1053 1074
39.87 1111 1074
39.88 1016 1074
39.89 1025 1075
39.9 1064 1075
39.91 1086 1075
39.92 1113 1075
39.93 1062 1076
39.94 1083 1076
39.95 1055 1076
39.96 1077 1077
39.97 1013 1077
39.98 1011 1077
39.99 1073 1078
40 1063 1078
40.01 1116 1079
40.02 1087 1079
40.03 1115 1079
40.04 1037 1080
40.05 1091 1080
40.06 1029 1081
40.07 1091 1081
40.08 1076 1082
40.09 1060 1082
40.1 1123 1083
40.11 1164 1083
40.12 1151 1084
40.13 1077 1085
40.14 1081 1085
40.15 1053 1086
40.16 1108 1087
40.17 1142 1087
40.18 1059 1088
40.19 1075 1089
40.2 1126 1090
40.21 1073 1091
40.22 1080 1092
40.23 1112 1093
40.24 1114 1094
40.25 1082 1095
40.26 1070 1096
40.27 1111 1097
40.28 1090 1098
40.29 1102 1099
40.3 1082 1100
40.31 1116 1101
40.32 1127 1102
40.33 1142 1103
40.34 1140 1104
40.35 1090 1105
40.36 1073 1106
40.37 1080 1107
40.38 1113 1108
40.39 1061 1109
40.4 1110 1110
40.41 1135 1110
40.42 1131 1110
40.43 1110 1110
40.44 1124 1110
40.45 1132 1111
40.46 1079 1111
40.47 1123 1111
40.48 1164 1111
40.49 1130 1111
40.5 1090 1111
40.51 1156 1111
40.52 1110 1111
40.53 1062 1111
40.54 1091 1111
40.55 1163 1111
40.56 1131 1111
40.57 1141 1111
40.58 1085 1111
40.59 1081 1111
40.6 1123 1111
40.61 1070 1111
40.62 1144 1111
40.63 1051 1111
40.64 1075 1111
40.65 1138 1111
40.66 1113 1111
40.67 1090 1111
40.68 1111 1111
40.69 1114 1110
40.7 1184 1110
40.71 1127 1110
40.72 1170 1109
40.73 1173 1109
40.74 1103 1108
40.75 1159 1107
40.76 1108 1107
40.77 1099 1106
40.78 1045 1105
40.79 1085 1104
40.8 1128 1103
40.81 1048 1102
40.82 1125 1102
40.83 1073 1101
40.84 1084 1100
40.85 1144 1099
40.86 1049 1098
40.87 1106 1097
40.88 1179 1096
40.89 1102 1095
40.9 1155 1094
40.91 1040 1094
40.92 1115 1093
40.93 1127 1092
40.94 1074 1091
40.95 1051 1091
40.96 1073 1090
40.97 1119 1089
40.98 1072 1089
40.99 1094 1088
41 1108 1088
41.01 1098 1087
41.02 1048 1087
41.03 1074 1086
41.04 1049 1086
41.05 1081 1085
41.06 1126 1085
41.07 1067 1084
41.08 1062 1083
41.09 1061 1083
41.1 1042 1082
41.11 1045 1081
41.12 1032 1080
41.13 1071 1079
41.14 1122 1078
41.15 1083 1077
41.16 1118 1075
41.17 1048 1074
41.18 981 1073
41.19 1158 1071
41.2 1000 1070
41.21 1072 1068
41.22 1069 1066
41.23 1084 1065
41.24 1078 1063
41.25 1052 1062
41.26 1068 1061
41.27 1060 1060
41.28 1059 1060
41.29 1057 1059
41.3 990 1058
41.31 1040 1057
41.32 1053 1057
41.33 1018 1056
41.34 1078 1055
41.35 1046 1055
41.36 1128 1054
41.37 1096 1054
41.38 1048 1053
41.39 1059 1053
41.4 1053 1053
41.41 1040 1052
41.42 1048 1052
41.43 1062 1052
41.44 1065 1052
41.45 1071 1052
41.46 1048 1052
41.47 1040 1053
41.48 1086 1053
41.49 1052 1053
41.5 1069 1054
41.51 1069 1054
41.52 1032 1055
41.53 1049 1055
41.54 1034 1056
41.55 1013 1057
41.56 1088 1058
41.57 1060 1059
41.58 1082 1060
41.59 1006 1061
41.6 1063 1062
41.61 1093 1063
41.62 1014 1064
41.63 1041 1065
41.64 1035 1067
41.65 1082 1068
41.66 1011 1070
41.67 1061 1071
41.68 1058 1073
41.69 1018 1074
41.7 1086 1076
41.71 1093 1077
41.72 1039 1079
41.73 1052 1081
41.74 1074 1082
41.75 1122 1084
41.76 1105 1086
41.77 1084 1088
41.78 1094 1089
41.79 1184 1091
41.8 1068 1093
41.81 1048 1095
41.82 1116 1096
41.83 1136 1098
41.84 1094 1100
41.85 1064 1102
41.86 1135 1103
41.87 1153 1105
41.88 1115 1107
41.89 1111 1109
41.9 1136 1110
41.91 1115 1112
41.92 1174 1113
41.93 1225 1115
41.94 1122 1116
41.95 1053 1118
41.96 1128 1119
41.97 1126 1120
41.98 1133 1122
41.99 1109 1123
42 1164 1124
42.01 1176 1125
42.02 1163 1125
42.03 1090 1126
42.04 1155 1126
42.05 1174 1127
42.06 1166 1127
42.07 1188 1127
42.08 1116 1128
42.09 1134 1127
42.1 1112 1125
42.11 1120 1124
42.12 1200 1122
42.13 1111 1121
42.14 1092 1119
42.15 1100 1117
42.16 1157 1115
42.17 1119 1113
42.18 1093 1111
42.19 1114 1109
42.2 1145 1107
42.21 1041 1105
42.22 1072 1104
42.23 1090 1102
42.24 1047 1100
42.25 1111 1098
42.26 1108 1096
42.27 1046 1094
42.28 1120 1092
42.29 1058 1090
42.3 1085 1088
42.31 1121 1087
42.32 1081 1085
42.33 1031 1083
42.34 1081 1082
42.35 1076 1080
42.36 1103 1078
42.37 1062 1077
42.38 1086 1075
42.39 1027 1074
42.4 1008 1072
42.41 1070 1071
42.42 1029 1069
42.43 1049 1068
42.44 1034 1067
42.45 1029 1065
42.46 1086 1064
42.47 1046 1063
42.48 1049 1061
42.49 1002 1060
42.5 982 1059
42.51 1094 1057
42.52 1075 1056
42.53 1000 1055
42.54 1056 1054
42.55 1006 1052
42.56 979 1051
42.57 1032 1050
42.58 1006 1049
42.59 1022 1048
42.6 987 1047
42.61 1018 1046
42.62 1029 1045
42.63 1014 1045
42.64 1047 1044
42.65 1050 1043
42.66 1119 1043
42.67 1079 1042
42.68 1063 1042
42.69 1022 1041
42.7 1041 1041
42.71 984 1041
42.72 1055 1040
42.73 1026 1040
42.74 997 1040
42.75 1027 1040
42.76 1090 1040
42.77 1021 1040
42.78 1004 1040
42.79 1023 1040
42.8 1000 1041
42.8 994 1041
42.81 1031 1041
42.82 1034 1042
42.83 1020 1042
42.84 1050 1043
42.85 1058 1043
42.86 1026 1044
42.87 1052 1045
42.88 1071 1046
42.89 1038 1046
42.9 1072 1047
42.91 1037 1048
42.92 1061 1050
42.93 1075 1053
42.94 1076 1055
42.95 1063 1058
42.96 1069 1061
42.97 1082 1063
42.98 1079 1066
42.99 1028 1069
43 1089 1072
43.01 1120 1075
43.02 1086 1078
43.03 1142 1081
43.04 1126 1084
43.05 1049 1087
43.06 1055 1090
43.07 1117 1093
43.08 1133 1096
43.09 1112 1099
43.1 1111 1102
43.11 1123 1105
43.12 1104 1108
43.13 1099 1111
43.14 1122 1114
43.15 1116 1117
43.16 1083 1120
43.17 1178 1123
43.18 1155 1126
43.19 1225 1129
43.2 1122 1132
43.21 1165 1134
43.22 1121 1137
43.23 1190 1140
43.24 1166 1142
43.25 1177 1145
43.26 1160 1147
43.27 1181 1149
43.28 1165 1152
43.29 1206 1154
43.3 1124 1156
43.31 1151 1157
43.32 1201 1159
43.33 1198 1161
43.34 1144 1162
43.35 1153 1163
43.36 1151 1164
43.37 1166 1165
43.38 1173 1165
43.39 1257 1166
43.4 1141 1166
43.41 1209 1166
43.42 1178 1165
43.43 1152 1165
43.44 1158 1164
43.45 1153 1163
43.46 1214 1162
43.47 1226 1161
43.48 1141 1159
43.49 1214 1157
43.5 1130 1155
43.51 1132 1153
43.52 1153 1151
43.53 1128 1148
43.54 1157 1146
43.55 1091 1143
43.56 1132 1140
43.57 1152 1138
43.58 1129 1135
43.59 1126 1132
43.6 1132 1129
43.61 1093 1125
43.62 1129 1122
43.63 1058 1119
43.64 1088 1116
43.65 1054 1113
43.66 1103 1110
43.67 1053 1107
43.68 1097 1104
43.69 1103 1101
43.7 1063 1098
43.71 1098 1095
43.72 1092 1093
43.73 1056 1090
43.74 1077 1088
43.75 1055 1085
43.76 1065 1083
43.77 1067 1080
43.78 1085 1077
43.79 1126 1074
43.8 1083 1071
43.81 1056 1068
43.82 1081 1066
43.83 1065 1063
43.84 1092 1061
43.85 1052 1059
43.86 1083 1057
43.87 1033 1055
43.88 1064 1053
43.89 1147 1051
43.9 1056 1050
43.91 1007 1048
43.92 1072 1047
43.93 1079 1045
43.94 1063 1044
43.95 997 1043
43.96 1025 1042
43.97 1053 1041
43.98 1024 1040
43.99 1078 1039
44 1088 1038
44.01 1023 1037
44.02 1048 1037
44.03 1042 1036
44.04 1029 1035
44.05 1039 1035
44.06 1027 1034
44.07 1016 1034
44.08 982 1033
44.09 1038 1032
44.1 1024 1032
44.11 1004 1031
44.12 987 1031
44.13 960 1030
44.14 1011 1029
44.15 1001 1029
44.16 997 1028
44.17 1006 1027
44.18 956 1026
44.19 994 1025
44.2 979 1024
44.21 984 1023
44.22 1012 1022
44.23 1032 1021
44.24 1032 1020
44.25 996 1019
44.26 1045 1018
44.27 999 1017
44.28 1020 1016
44.29 995 1014
44.3 978 1013
44.31 956 1012
44.32 1024 1010
44.33 1019 1009
44.34 997 1007
44.35 991 1006
44.36 998 1005
44.37 1006 1003
44.38 962 1001
44.39 1053 1000
44.4 1026 998
44.41 1030 997
44.42 996 995
44.43 972 993
44.44 1004 992
44.45 959 990
44.46 980 988
44.47 962 987
44.48 965 985
44.49 960 984
44.5 1002 982
44.51 998 980
44.52 983 979
44.53 933 977
44.54 955 975
44.55 1015 974
44.56 1000 972
44.57 1017 971
44.58 957 970
44.59 937 968
44.6 970 967
44.61 996 966
44.62 1000 965
44.63 993 965
44.64 1032 964
44.65 956 963
44.66 964 963
44.67 963 962
44.68 933 962
44.69 1054 961
44.7 981 961
44.71 990 960
44.72 972 960
44.73 969 960
44.74 1057 959
44.75 977 959
44.76 896 959
44.77 941 959
44.78 954 958
44.79 937 958
44.8 968 958
44.81 956 958
44.82 961 958
44.83 1011 958
44.84 935 958
44.85 951 958
44.86 948 958
44.87 922 958
44.88 950 958
44.89 989 958
44.9 996 958
44.91 1013 958
44.92 979 958
44.93 962 959
44.94 898 959
44.95 1026 959
44.96 990 959
44.97 941 960
44.98 1016 960
44.99 934 961
45 906 961
45.01 953 962
45.02 996 962
45.03 910 963
45.04 945 963
45.05 992 964
45.06 1012 964
45.07 978 965
45.08 934 966
45.09 980 967
45.1 939 967
45.11 975 968
45.12 931 969
45.13 882 970
45.14 919 971
45.15 1000 971
45.16 933 972
45.17 968 973
45.18 979 974
45.19 921 975
45.2 972 975
45.21 940 976
45.22 982 977
45.23 956 977
45.24 943 978
45.25 947 978
45.26 926 979
45.27 931 979
45.28 965 979
45.29 896 979
45.3 910 979
45.31 946 979
45.32 913 979
45.33 938 979
45.34 952 979
45.35 956 979
45.36 927 978
45.37 968 978
45.38 952 977
45.39 926 977
45.4 920 976
45.41 993 975
45.42 975 975
45.43 968 974
45.44 947 973
45.45 909 972
45.46 953 970
45.47 972 968
45.48 973 966
45.49 920 965
45.5 977 963
45.51 986 961
45.52 962 959
45.53 976 957
45.54 949 956
45.55 989 954
45.56 997 952
45.57 955 951
45.58 1038 949
45.59 995 947
45.6 945 946
45.61 1012 944
45.62 1001 943
45.63 977 941
45.64 978 940
45.65 1021 939
45.66 971 937
45.67 949 936
45.68 955 935
45.69 1017 933
45.7 970 932
45.71 960 931
45.72 1047 930
45.73 924 929
45.74 920 927
45.75 929 926
45.76 906 925
45.77 938 924
45.78 960 923
45.79 947 922
45.8 926 921
45.81 921 920
45.82 888 919
45.83 934 918
45.84 941 917
45.85 947 916
45.86 997 915
45.87 896 915
45.88 944 914
45.89 894 913
45.9 900 912
45.91 903 911
45.92 933 911
45.93 878 910
45.94 866 909
45.95 888 909
45.96 904 908
45.97 975 908
45.98 915 907
45.99 931 907
46 969 906
46.01 898 906
46.02 962 905
46.03 931 905
46.04 958 905
46.05 914 905
46.06 890 904
46.06 900 904
46.07 915 904
46.08 972 904
46.09 907 904
46.1 991 904
46.11 926 904
46.12 861 904
46.13 888 904
46.14 915 904
46.15 922 904
46.16 879 904
46.17 917 904
46.18 928 904
46.19 966 905
46.2 860 905
46.21 935 905
46.22 953 905
46.23 921 906
46.24 884 906
46.25 889 906
46.26 994 907
46.27 909 907
46.28 913 908
46.29 908 909
46.3 887 910
46.31 898 912
46.32 894 913
46.33 851 914
46.34 911 915
46.35 900 917
46.36 902 918
46.37 930 919
46.38 923 920
46.39 934 922
46.4 960 923
46.41 894 924
46.42 918 925
46.43 934 927
46.44 909 928
46.45 912 929
46.46 885 930
46.47 969 931
46.48 970 932
46.49 896 933
46.5 928 934
46.51 930 935
46.52 937 936
46.53 969 936
46.54 953 937
46.55 954 937
46.56 932 938
46.57 946 938
46.58 901 939
46.59 894 939
46.6 923 939
46.61 887 939
46.62 920 939
46.63 967 939
46.64 879 939
46.65 937 939
46.66 955 939
46.67 886 939
46.68 840 938
46.69 861 938
46.7 958 938
46.71 962 937
46.72 913 937
46.73 948 937
46.74 960 936
46.75 899 936
46.76 940 936
46.77 938 935
46.78 915 935
46.79 901 935
46.8 901 934
46.81 991 934
46.82 874 934
46.83 899 934
46.84 900 933
46.85 931 933
46.86 936 933
46.87 954 933
46.88 948 933
46.89 933 933
46.9 859 933
46.91 895 933
46.92 900 933
46.93 929 933
46.94 920 933
46.95 925 933
46.96 894 933
46.97 899 933
46.98 981 934
46.99 915 934
47 925 934
47.01 926 935
47.02 974 935
47.03 900 935
47.04 1005 936
47.05 916 936
47.06 993 937
47.07 903 937
47.08 1013 938
47.09 978 938
47.1 973 939
47.11 959 939
47.12 948 940
47.13 939 940
47.14 946 941
47.15 985 941
47.16 953 941
47.17 1024 942
47.18 907 942
47.19 1008 942
47.2 982 943
47.21 981 943
47.22 990 943
47.23 974 944
47.24 987 944
47.25 962 944
47.26 957 944
47.27 965 945
47.28 971 945
47.29 951 945
47.3 941 945
47.31 954 945
47.32 963 946
47.33 929 946
47.34 975 946
47.35 1001 946
47.36 930 946
47.37 954 946
47.38 971 946
47.39 957 946
47.4 959 946
47.41 954 946
47.42 954 947
47.43 956 947
47.44 973 947
47.45 988 947
47.46 937 946
47.47 908 946
47.48 950 946
47.49 891 946
47.5 935 946
47.51 944 946
47.52 922 946
47.53 921 945
47.54 895 945
47.55 935 945
47.56 959 944
47.57 973 944
47.58 947 944
47.59 992 943
47.6 926 943
47.61 895 942
47.62 943 941
47.63 930 941
47.64 911 940
47.65 907 940
47.66 885 939
47.67 947 938
47.68 901 938
47.69 975 937
47.7 935 936
47.71 974 936
47.72 929 935
47.73 973 934
47.74 870 934
47.75 923 933
47.76 917 933
47.77 978 932
47.78 904 932
47.79 916 932
47.8 887 931
47.81 943 931
47.82 952 931
47.83 936 931
47.84 901 931
47.85 916 931
47.86 974 931
47.87 919 931
47.88 966 931
47.89 917 931
47.9 960 931
47.91 956 931
47.92 869 931
47.93 843 932
47.94 911 932
47.95 928 932
47.96 860 933
47.97 884 934
47.98 900 935
47.99 939 937
48 855 938
48.01 940 939
48.02 967 940
48.03 961 942
48.04 929 943
48.05 899 944
48.06 872 945
48.07 920 946
48.08 979 947
48.09 902 948
48.1 909 949
48.11 974 950
48.12 914 950
48.13 899 951
48.14 892 951
48.15 960 952
48.16 915 952
48.17 963 952
48.18 968 953
48.19 932 953
48.2 946 953
48.21 926 953
48.22 951 953
48.23 1006 952
48.24 976 952
48.25 963 952
48.26 944 952
48.27 967 951
48.28 996 951
48.29 975 950
48.3 911 950
48.31 1001 949
48.32 992 949
48.33 1027 949
48.34 954 948
48.35 1014 948
48.36 1015 947
48.37 968 947
48.38 958 946
48.39 987 946
48.4 1021 945
48.41 992 945
48.42 1024 944
48.43 963 944
48.44 972 944
48.45 953 943
48.46 1010 943
48.47 977 943
48.48 1026 942
48.49 990 942
48.5 993 942
48.51 931 942
48.52 976 941
48.53 975 941
48.54 971 941
48.55 942 940
48.56 916 940
48.57 985 940
48.58 1005 940
48.59 980 939
48.6 959 939
48.61 934 938
48.62 944 938
48.63 929 938
48.64 930 937
48.65 942 937
48.66 954 937
48.67 980 936
48.68 946 936
48.69 987 935
48.7 946 935
48.71 916 935
48.72 924 934
48.73 941 934
48.74 922 934
48.75 922 933
48.76 883 933
48.77 919 933
48.78 912 933
48.79 904 933
48.8 904 932
48.81 957 932
48.82 907 931
48.83 909 929
48.84 901 928
48.85 896 927
48.86 926 926
48.87 858 925
48.88 881 924
48.89 881 923
48.9 902 922
48.91 881 922
48.92 858 921
48.93 888 920
48.94 911 919
48.95 939 919
48.96 948 918
48.97 899 917
48.98 932 917
48.99 844 916
49 942 915
49.01 909 915
49.02 889 914
49.03 879 913
49.04 838 913
49.05 902 912
49.06 839 911
49.07 920 910
49.08 876 910
49.09 930 909
49.1 993 908
49.11 876 907
49.12 897 906
49.13 885 905
49.14 893 904
49.15 909 903
49.16 868 902
49.17 898 901
49.18 909 900
49.19 926 899
49.2 869 898
49.21 897 896
49.22 930 895
49.23 882 894
49.24 875 892
49.25 939 891
49.26 854 890
49.27 881 888
49.28 826 887
49.29 896 885
49.3 878 884
49.31 874 882
49.32 873 880
49.33 902 879
49.34 828 877
49.35 905 876
49.36 888 874
49.37 839 872
49.38 931 871
49.39 916 869
49.4 856 868
49.41 890 866
49.42 896 864
49.43 881 863
49.44 854 861
49.45 896 860
49.46 889 858
49.47 855 857
49.48 840 855
49.49 869 854
49.5 834 852
49.51 849 851
49.52 820 849
49.52 894 848
49.53 859 847
49.54 859 845
49.55 863 844
49.56 847 843
49.57 824 841
49.58 877 840
49.59 862 838
49.6 843 837
49.61 844 836
49.62 893 834
49.63 811 833
49.64 873 832
49.65 906 832
49.66 856 832
49.67 883 832
49.68 870 832
49.69 815 831
49.7 810 831
49.71 836 831
49.72 823 831
49.73 802 831
49.74 853 831
49.75 905 830
49.76 855 830
49.77 817 830
49.78 827 830
49.79 875 830
49.8 801 830
49.81 824 830
49.82 837 829
49.83 853 829
49.84 812 829
49.85 847 829
49.86 858 829
49.87 782 829
49.88 864 829
49.89 782 829
49.9 854 829
49.91 845 829
49.92 808 829
49.93 785 829
49.94 789 829
49.95 821 829
49.96 860 829
49.97 770 829
49.98 877 830
49.99 814 830
50 824 830
50.01 823 830
50.02 819 831
50.03 826 831
50.04 884 831
50.05 819 832
50.06 820 832
50.07 822 832
50.08 815 833
50.09 823 833
50.1 835 834
50.11 806 834
50.12 762 835
50.13 814 835
50.14 825 836
50.15 842 837
50.16 813 837
50.17 810 838
50.18 760 839
50.19 787 839
50.2 852 840
50.21 809 841
50.22 836 842
50.23 771 842
50.24 856 843
50.25 813 844
50.26 852 845
50.27 824 846
50.28 798 846
50.29 860 847
50.3 885 848
50.31 836 849
50.32 786 850
50.33 840 851
50.34 900 852
50.35 856 853
50.36 877 854
50.37 859 854
50.38 843 855
50.39 866 856
50.4 826 857
50.41 873 858
50.42 876 859
50.43 861 860
50.44 840 861
50.45 873 862
50.46 884 862
50.47 884 863
50.48 917 864
50.49 863 864
50.5 845 863
50.51 871 863
50.52 841 863
50.53 886 862
50.54 853 862
50.55 871 861
50.56 869 861
50.57 816 860
50.58 871 860
50.59 876 859
50.6 888 859
50.61 850 858
50.62 850 857
50.63 860 857
50.64 852 856
50.65 901 855
50.66 919 855
50.67 841 854
50.68 879 853
50.69 858 852
50.7 857 852
50.71 849 851
50.72 860 850
50.73 912 849
50.74 851 848
50.75 852 848
50.76 892 847
50.77 833 846
50.78 806 845
50.79 864 845
50.8 898 844
50.81 863 843
50.82 797 842
50.83 841 842
50.84 820 841
50.85 828 840
50.86 863 840
50.87 846 839
50.88 832 838
50.89 824 838
50.9 865 837
50.91 843 836
50.92 822 836
50.93 859 835
50.94 854 835
50.95 825 834
50.96 866 834
50.97 864 834
50.98 850 833
50.99 832 833
51 848 832
51.01 865 832
51.02 841 832
51.03 849 831
51.04 810 831
51.05 841 831
51.06 867 831
51.07 841 831
51.08 834 830
51.09 884 830
51.1 807 830
51.11 912 830
51.12 832 830
51.13 831 830
51.14 832 830
51.15 829 830
51.16 854 830
51.17 852 829
51.18 864 829
51.19 816 829
51.2 861 829
51.21 796 829
51.22 832 829
51.23 852 829
51.24 861 829
51.25 857 829
51.26 809 829
51.27 903 829
51.28 775 829
51.29 766 829
51.3 838 829
51.31 787 829
51.32 800 829
51.33 830 830
51.34 840 830
51.35 836 831
51.36 820 832
51.37 839 832
51.38 835 833
51.39 819 834
51.4 852 834
51.41 858 835
51.42 783 835
51.43 838 836
51.44 863 836
51.45 821 836
51.46 792 837
51.47 849 837
51.48 843 838
51.49 830 838
51.5 862 838
51.51 840 838
51.52 868 839
51.53 848 839
51.54 897 839
51.55 796 839
51.56 828 839
51.57 789 840
51.58 807 840
51.59 842 840
51.6 805 840
51.61 801 840
51.62 854 840
51.63 784 840
51.64 816 840
51.65 834 840
51.66 833 840
51.67 840 840
51.68 874 840
51.69 846 840
51.7 892 840
51.71 864 840
51.72 851 840
51.73 868 840
51.74 843 840
51.75 825 839
51.76 843 839
51.77 862 839
51.78 782 839
51.79 783 839
51.8 793 838
51.81 835 838
51.82 782 838
51.83 835 838
51.84 805 837
51.85 865 837
51.86 829 837
51.87 811 836
51.88 767 836
51.89 839 836
51.9 816 835
51.91 818 835
51.92 895 834
51.93 840 834
51.94 873 834
51.95 823 833
51.96 850 833
51.97 798 832
51.98 853 832
51.99 811 831
52 874 831
52.01 847 831
52.02 821 830
52.03 805 830
52.04 824 829
52.05 856 829
52.06 847 828
52.07 930 828
52.08 844 828
52.09 852 827
52.1 837 827
52.11 818 827
52.12 858 826
52.13 852 826
52.14 804 826
52.15 854 825
52.16 828 825
52.17 861 824
52.18 795 824
52.19 802 823
52.2 817 822
52.21 848 821
52.22 887 821
52.23 837 820
52.24 864 819
52.25 834 819
52.26 800 818
52.27 824 817
52.28 798 817
52.29 768 816
52.3 823 815
52.31 793 815
52.32 810 814
52.33 841 814
52.34 820 813
52.35 869 813
52.36 838 812
52.37 809 812
52.38 757 811
52.39 784 811
52.4 843 810
52.41 823 810
52.42 836 809
52.43 783 809
52.44 802 809
52.45 863 808
52.46 802 808
52.47 816 807
52.48 864 807
52.49 791 807
52.5 756 806
52.51 812 806
52.52 813 805
52.53 770 805
52.54 821 805
52.55 774 804
52.56 821 804
52.57 825 803
52.58 848 803
52.59 755 802
52.6 808 802
52.61 773 802
52.62 796 801
52.63 721 801
52.64 849 800
52.65 758 800
52.66 777 799
52.67 778 799
52.68 819 798
52.69 792 798
52.7 786 798
52.71 792 797
52.72 777 797
52.73 769 796
52.74 772 796
52.75 821 795
52.76 797 795
52.77 785 794
52.78 830 794
52.79 765 793
52.8 777 792
52.81 843 792
52.82 806 791
52.83 816 791
52.84 756 790
52.85 778 790
52.86 812 789
52.87 823 789
52.88 788 788
52.89 747 788
52.9 806 787
52.91 827 787
52.92 809 786
52.93 825 786
52.94 757 785
52.95 740 784
52.96 739 784
52.97 782 783
52.98 775 783
52.99 819 782
53 773 782
53.01 824 782
53.02 817 781
53.03 808 781
53.04 758 781
53.05 763 781
53.06 800 780
53.07 757 780
53.08 760 780
53.09 793 780
53.1 781 780
53.11 772 780
53.12 767 779
53.13 823 779
53.14 796 779
53.15 830 779
53.16 786 779
53.17 763 779
53.18 817 779
53.19 743 779
53.2 796 779
53.21 768 779
53.22 774 779
53.22 780 779
53.23 809 779
53.24 723 780
53.25 790 780
53.26 819 780
53.27 781 780
53.28 774 780
53.29 823 780
53.3 760 780
53.31 760 781
53.32 799 781
53.33 786 781
53.34 762 781
53.35 760 781
53.36 765 782
53.37 757 782
53.38 784 782
53.39 778 782
53.4 801 783
53.41 750 783
53.42 813 783
53.43 774 783
53.44 766 784
53.45 817 784
53.46 804 784
53.47 792 784
53.48 766 784
53.49 750 785
53.5 789 785
53.51 787 785
53.52 739 785
53.53 746 786
53.54 793 786
53.55 736 786
53.56 806 786
53.57 787 786
53.58 789 786
53.59 812 787
53.6 785 787
53.61 819 787
53.62 845 787
53.63 792 787
53.64 797 788
53.65 780 788
53.66 722 788
53.67 812 788
53.68 802 788
53.69 819 788
53.7 824 789
53.71 803 789
53.72 793 789
53.73 775 789
53.74 849 790
53.75 813 790
53.76 785 790
53.77 787 790
53.78 781 791
53.79 831 791
53.8 819 791
53.81 765 792
53.82 768 792
53.83 836 792
53.84 843 793
53.85 789 793
53.86 783 793
53.87 800 793
53.88 813 794
53.89 802 794
53.9 765 794
53.91 813 794
53.92 770 795
53.93 752 795
53.94 774 795
53.95 770 796
53.96 811 796
53.97 816 796
53.98 729 797
53.99 804 797
54 792 797
54.01 803 798
54.02 815 798
54.03 844 798
54.04 802 799
54.05 786 799
54.06 814 799
54.07 777 799
54.08 792 800
54.09 791 800
54.1 755 800
54.11 745 800
54.12 808 801
54.13 824 801
54.14 831 801
54.15 825 801
54.16 769 801
54.17 824 801
54.18 735 801
54.19 794 801
54.2 793 801
54.21 786 801
54.22 813 801
54.23 828 801
54.24 855 801
54.25 807 801
54.26 800 801
54.27 788 801
54.28 764 801
54.29 777 800
54.3 778 800
54.31 775 800
54.32 794 800
54.33 779 799
54.34 800 799
54.35 786 799
54.36 801 798
54.37 799 798
54.38 806 798
54.39 804 797
54.4 852 797
54.41 828 796
54.42 789 796
54.43 738 795
54.44 754 795
54.45 770 794
54.46 759 794
54.47 796 793
54.48 828 792
54.49 808 792
54.5 817 791
54.51 810 790
54.52 840 790
54.53 790 789
54.54 785 788
54.55 874 788
54.56 788 787
54.57 842 786
54.58 786 786
54.59 797 785
54.6 842 784
54.61 780 784
54.62 787 783
54.63 754 782
54.64 785 782
54.65 764 781
54.66 774 780
54.67 812 780
54.68 759 779
54.69 816 779
54.7 773 779
54.71 804 779
54.72 746 780
54.73 768 780
54.74 822 780
54.75 761 780
54.76 806 781
54.77 834 781
54.78 716 781
54.79 730 782
54.8 835 782
54.81 809 782
54.82 826 783
54.83 802 783
54.84 851 784
54.85 766 784
54.86 759 785
54.87 795 786
54.88 807 786
54.89 785 787
54.9 764 787
54.91 774 788
54.92 753 789
54.93 800 789
54.94 775 790
54.95 778 791
54.96 793 791
54.97 732 792
54.98 813 793
54.99 782 794
55 764 794
55.01 806 795
55.02 759 796
55.03 842 797
55.04 818 797
55.05 789 798
55.06 790 799
55.07 745 800
55.08 787 800
55.09 746 801
55.1 797 802
55.11 782 802
55.12 774 803
55.13 800 804
55.14 832 804
55.15 771 805
55.16 845 805
55.17 830 806
55.18 797 806
55.19 740 807
55.2 811 807
55.21 815 808
55.22 792 808
55.23 778 808
55.24 761 809
55.25 755 809
55.26 804 809
55.27 832 809
55.28 836 810
55.29 843 810
55.3 888 810
55.31 784 810
55.32 782 810
55.33 789 810
55.34 799 810
55.35 774 810
55.36 823 810
55.37 829 810
55.38 820 809
55.39 858 809
55.4 836 809
55.41 866 809
55.42 844 809
55.43 815 808
55.44 825 808
55.45 814 808
55.46 759 808
55.47 825 808
55.48 810 807
55.49 799 807
55.5 832 807
55.51 795 806
55.52 818 806
55.53 819 806
55.54 795 805
55.55 798 804
55.56 840 803
55.57 847 802
55.58 779 801
55.59 839 800
55.6 750 799
55.61 800 798
55.62 804 797
55.63 812 796
55.64 795 795
55.65 778 794
55.66 809 793
55.67 774 793
55.68 753 792
55.69 800 791
55.7 807 790
55.71 768 789
55.72 760 789
55.73 798 788
55.74 779 787
55.75 741 786
55.76 817 786
55.77 784 785
55.78 817 784
55.79 780 784
55.8 796 783
55.81 804 783
55.82 755 782
55.83 767 781
55.84 741 781
55.85 772 780
55.86 795 780
55.87 772 779
55.88 770 779
55.89 749 778
55.9 841 778
55.91 806 777
55.92 842 777
55.93 774 777
55.94 766 776
55.95 744 776
55.96 795 775
55.97 802 775
55.98 769 775
55.99 768 774
56 780 774
56.01 763 774
56.02 789 773
56.03 784 773
56.04 787 773
56.05 739 773
56.06 785 772
56.07 777 772
56.08 811 772
56.09 771 772
56.1 747 771
56.11 776 771
56.12 768 771
56.13 762 771
56.14 810 770
56.15 746 770
56.16 752 770
56.17 767 770
56.18 793 770
56.19 736 769
56.2 749 769
56.21 761 769
56.22 797 769
56.23 760 769
56.24 795 768
56.25 732 768
56.26 759 768
56.27 763 768
56.28 756 767
56.29 811 767
56.3 732 767
56.31 736 767
56.32 767 766
56.33 776 766
56.34 734 766
56.35 730 765
56.36 738 765
56.37 742 765
56.38 768 765
56.39 750 764
56.4 728 764
56.41 778 764
56.42 814 763
56.43 770 763
56.44 830 763
56.45 767 763
56.46 774 762
56.47 791 762
56.48 724 762
56.49 786 761
56.5 796 761
56.51 743 761
56.52 773 760
56.53 767 760
56.54 726 760
56.55 752 759
56.56 755 759
56.57 761 759
56.58 775 759
56.59 791 758
56.6 773 758
56.61 729 758
56.62 804 757
56.63 797 757
56.64 748 757
56.65 754 757
56.66 773 757
56.67 748 756
56.68 706 756
56.69 748 756
56.7 778 756
56.71 780 756
56.72 798 756
56.73 789 756
56.74 719 755
56.75 752 755
56.76 804 755
56.77 749 755
56.78 756 755
56.79 789 755
56.8 760 755
56.81 800 755
56.82 779 755
56.83 731 755
56.84 749 755
56.85 738 756
56.86 720 756
56.87 772 756
56.88 783 756
56.89 720 756
56.9 811 756
56.91 771 756
56.92 743 756
56.93 780 756
56.94 736 757
56.95 719 757
56.96 807 757
56.97 769 757
56.98 763 757
56.99 755 757
57 783 757
57.01 792 758
57.02 745 758
57.03 706 758
57.04 776 758
57.05 739 758
57.06 741 758
57.07 777 758
57.08 733 758
57.09 716 758
57.1 791 758
57.11 786 758
57.12 781 758
57.13 734 758
57.14 743 758
57.15 744 758
57.16 792 757
57.17 802 757
57.18 710 757
57.19 779 757
57.2 801 757
57.21 757 756
57.22 797 756
57.23 761 756
57.24 771 757
57.25 738 757
57.25 779 757
57.26 721 757
57.27 713 757
57.28 715 757
57.29 808 757
57.3 756 756
57.31 693 756
57.32 764 756
57.33 724 756
57.34 742 756
57.35 747 756
57.36 762 756
57.37 745 756
57.38 752 755
57.39 757 755
57.4 734 755
57.41 739 755
57.42 756 755
57.43 744 755
57.44 783 754
57.45 708 754
57.46 741 754
57.47 700 754
57.48 763 754
57.49 755 753
57.5 761 753
57.51 770 753
57.52 770 753
57.53 787 753
57.54 720 753
57.55 730 752
57.56 735 752
57.57 737 752
57.58 760 752
57.59 782 752
57.6 740 752
57.61 768 751
57.62 752 751
57.63 740 751
57.64 734 751
57.65 740 751
57.66 735 751
57.67 789 751
57.68 756 751
57.69 774 751
57.7 760 751
57.71 731 751
57.72 766 750
57.73 734 750
57.74 757 750
57.75 790 750
57.76 813 750
57.77 790 750
57.78 750 750
57.79 731 750
57.8 766 750
57.81 738 750
57.82 754 750
57.83 768 750
57.84 704 750
57.85 728 750
57.86 764 750
57.87 820 750
57.88 737 750
57.89 740 751
57.9 746 751
57.91 733 751
57.92 720 751
57.93 746 751
57.94 733 751
57.95 748 751
57.96 724 751
57.97 808 751
57.98 805 751
57.99 760 751
58 751 752
58.01 785 752
58.02 769 752
58.03 758 752
58.04 722 752
58.05 729 752
58.06 719 752
58.07 696 753
58.08 730 753
58.09 720 753
58.1 748 753
58.11 774 753
58.12 788 754
58.13 725 754
58.14 724 754
58.15 755 754
58.16 749 754
58.17 757 755
58.18 797 755
58.19 806 755
58.2 772 755
58.21 751 756
58.22 783 756
58.23 776 756
58.24 792 756
58.25 747 757
58.26 754 757
58.27 755 757
58.28 707 757
58.29 784 758
58.3 723 758
58.31 719 758
58.32 808 758
58.33 740 759
58.34 746 759
58.35 742 759
58.36 796 759
58.37 725 759
58.38 749 760
58.39 759 760
58.4 789 760
58.41 769 760
58.42 787 760
58.43 804 761
58.44 802 761
58.45 775 761
58.46 738 761
58.47 764 761
58.48 754 761
58.49 765 761
58.5 723 762
58.51 765 762
58.52 772 762
58.53 753 762
58.54 750 762
58.55 733 762
58.56 768 762
58.57 744 762
58.58 768 762
58.59 785 763
58.6 757 763
58.61 811 763
58.62 743 763
58.63 752 763
58.64 759 763
58.65 741 763
58.66 727 763
58.67 808 763
58.68 738 763
58.69 779 764
58.7 809 764
58.71 764 764
58.72 695 764
58.73 739 764
58.74 767 764
58.75 761 764
58.76 798 765
58.77 782 765
58.78 785 765
58.79 821 765
58.8 793 765
58.81 762 765
58.82 789 766
58.83 774 766
58.84 751 766
58.85 773 766
58.86 767 766
58.87 743 766
58.88 774 767
58.89 781 767
58.9 769 766
58.91 783 766
58.92 769 766
58.93 770 766
58.94 728 766
58.95 713 765
58.96 739 765
58.97 755 765
58.98 768 765
58.99 778 764
59 753 764
59.01 750 764
59.02 760 763
59.03 732 763
59.04 789 763
59.05 751 762
59.06 759 762
59.07 742 762
59.08 826 761
59.09 778 761
59.1 743 760
59.11 766 760
59.12 783 760
59.13 746 759
59.14 774 759
59.15 742 758
59.16 761 758
59.17 741 757
59.18 748 757
59.19 763 756
59.2 725 756
59.21 807 755
59.22 756 755
59.23 722 754
59.24 696 753
59.25 769 753
59.26 773 752
59.27 784 752
59.28 776 751
59.29 727 751
59.3 766 750
59.31 744 750
59.32 784 749
59.33 735 748
59.34 756 748
59.35 694 747
59.36 752 747
59.37 772 746
59.38 742 746
59.39 680 745
59.4 698 745
59.41 702 744
59.42 742 744
59.43 779 743
59.44 773 743
59.45 734 742
59.46 718 742
59.47 755 741
59.48 749 741
59.49 738 741
59.5 740 740
59.51 749 740
59.52 749 739
59.53 694 739
59.54 758 739
59.55 733 738
59.56 788 738
59.57 729 738
59.58 735 737
59.59 723 737
59.6 740 737
59.61 775 736
59.62 723 736
59.63 725 736
59.64 707 735
59.65 694 735
59.66 685 735
59.67 729 734
59.68 763 734
59.69 734 734
59.7 698 734
59.71 712 733
59.72 688 733
59.73 720 733
59.74 768 733
59.75 779 733
59.76 709 733
59.77 710 733
59.78 761 733
59.79 754 733
59.8 741 733
59.81 724 733
59.82 730 733
59.83 736 733
59.84 712 733
59.85 730 733
59.86 702 733
59.87 720 733
59.88 769 733
59.89 760 733
59.9 726 733
59.91 711 733
59.92 709 733
59.93 715 733
59.94 773 733
59.95 761 733
59.96 726 733
59.97 686 733
59.98 773 733
59.99 713 733
60 782 733
60.01 717 733
60.02 729 732
60.03 731 732
60.04 787 732
60.05 714 732
60.06 750 732
60.07 749 732
60.08 736 732
60.09 753 732
60.1 707 732
60.11 800 731
60.12 739 731
60.13 744 731
60.14 733 731
60.15 772 731
60.16 729 731
60.17 721 731
60.18 759 731
60.19 746 731
60.2 798 731
60.21 741 731
60.22 732 731
60.23 712 731
60.24 754 731
60.25 720 731
60.26 721 730
60.27 734 730
60.28 744 730
60.29 729 730
60.3 773 730
60.31 723 730
60.32 739 731
60.33 749 731
60.34 730 731
60.35 740 731
60.36 744 731
60.37 726 731
60.38 749 731
60.39 695 731
60.4 737 731
60.41 737 731
60.42 723 731
60.43 738 731
60.44 747 732
60.45 720 732
60.46 746 732
60.47 726 732
60.48 697 732
60.49 777 732
60.5 785 733
60.51 758 733
60.52 670 733
60.53 724 733
60.54 695 733
60.55 727 734
60.56 697 734
60.57 747 734
60.58 714 734
60.59 718 734
60.6 747 733
60.61 752 733
60.62 725 733
60.63 719 733
60.64 696 733
60.65 761 733
60.66 741 732
60.67 731 732
60.68 706 732
60.69 699 732
60.7 714 732
60.71 728 732
60.72 748 731
60.73 756 731
60.74 768 731
60.75 742 731
60.76 728 731
60.77 656 731
60.78 746 731
60.79 714 730
60.8 690 730
60.81 675 730
60.82 741 730
60.83 731 730
60.84 719 730
60.85 702 730
60.86 743 729
60.87 775 729
60.88 734 729
60.89 733 729
60.9 750 729
60.91 707 729
60.92 747 729
60.93 710 728
60.94 729 728
60.95 742 728
60.96 707 728
60.97 730 728
60.98 735 728
60.99 765 728
61 685 727
61.01 706 727
61.02 724 727
61.03 742 727
61.04 757 727
61.05 713 727
61.06 699 727
61.07 777 727
61.08 733 726
61.09 718 726
61.1 692 726
61.11 726 726
61.12 736 726
61.13 683 726
61.14 714 726
61.15 699 726
61.16 737 726
61.17 728 725
61.18 732 725
61.19 736 725
61.2 718 725
61.21 690 725
61.22 789 725
61.23 722 725
61.24 742 725
61.25 718 725
61.26 699 725
61.27 696 725
61.28 737 724
61.29 719 724
61.3 714 724
61.31 748 724
61.32 712 724
61.33 725 724
61.34 749 724
61.35 714 724
61.36 673 724
61.37 723 723
61.38 770 723
61.39 770 723
61.4 656 723
61.41 739 723
61.42 744 723
61.43 727 723
61.44 736 723
61.45 713 723
61.46 696 723
61.47 723 723
61.48 726 723
61.49 725 723
61.5 711 723
61.51 708 723
61.52 709 723
61.53 711 723
61.54 722 723
61.55 734 723
61.56 726 723
61.57 706 723
61.58 731 723
61.59 739 723
61.6 737 723
61.61 740 722
61.62 761 722
61.63 699 722
61.64 667 722
61.65 758 722
61.66 762 721
61.67 682 721
61.68 785 721
61.69 708 721
61.7 739 721
61.71 734 720
61.72 728 720
61.73 762 720
61.74 712 719
61.74 740 719
61.75 740 719
61.76 756 719
61.77 718 718
61.78 672 718
61.79 758 718
61.8 723 717
61.81 710 717
61.82 692 717
61.83 709 716
61.84 697 716
61.85 709 716
61.86 705 715
61.87 704 715
61.88 713 715
61.89 739 715
61.9 712 714
61.91 749 714
61.92 708 714
61.93 703 713
61.94 685 713
61.95 705 713
61.96 711 713
61.97 718 712
61.98 726 712
61.99 725 712
62 726 712
62.01 719 711
62.02 746 711
62.03 662 711
62.04 691 711
62.05 708 711
62.06 679 710
62.07 728 710
62.08 702 710
62.09 693 710
62.1 701 710
62.11 694 710
62.12 681 709
62.13 662 709
62.14 668 709
62.15 721 709
62.16 691 709
62.17 703 709
62.18 759 709
62.19 681 709
62.2 684 709
62.21 693 708
62.22 716 708
62.23 743 708
62.24 761 708
62.25 722 708
62.26 750 708
62.27 716 708
62.28 677 708
62.29 729 708
62.3 725 708
62.31 729 708
62.32 711 708
62.33 696 708
62.34 732 708
62.35 713 708
62.36 716 707
62.37 663 707
62.38 712 707
62.39 726 707
62.4 689 707
62.41 702 707
62.42 696 707
62.43 676 707
62.44 691 707
62.45 733 707
62.46 763 707
62.47 712 707
62.48 771 707
62.49 710 707
62.5 692 707
62.51 700 707
62.52 648 707
62.53 693 707
62.54 669 707
62.55 671 707
62.56 660 707
62.57 726 707
62.58 770 707
62.59 717 707
62.6 675 707
62.61 686 707
62.62 715 707
62.63 771 707
62.64 748 707
62.65 695 707
62.66 741 707
62.67 694 707
62.68 689 707
62.69 663 707
62.7 730 707
62.71 695 707
62.72 652 707
62.73 690 707
62.74 745 707
62.75 706 707
62.76 687 707
62.77 729 707
62.78 716 707
62.79 689 707
62.8 695 707
62.81 670 707
62.82 703 707
62.83 706 707
62.84 710 707
62.85 735 707
62.86 683 707
62.87 748 707
62.88 696 707
62.89 721 707
62.9 715 708
62.91 694 708
62.92 736 708
62.93 694 708
62.94 718 708
62.95 690 708
62.96 718 708
62.97 706 708
62.98 710 708
62.99 703 708
63 702 708
63.01 704 708
63.02 716 708
63.03 735 708
63.04 763 708
63.05 734 708
63.06 698 708
63.07 720 708
63.08 677 708
63.09 738 708
63.1 657 708
63.11 695 708
63.12 696 707
63.13 691 707
63.14 735 707
63.15 671 707
63.16 687 707
63.17 726 706
63.18 667 706
63.19 699 706
63.2 714 706
63.21 699 705
63.22 679 705
63.23 710 705
63.24 728 705
63.25 685 704
63.26 674 704
63.27 684 704
63.28 731 704
63.29 723 703
63.3 675 703
63.31 662 703
63.32 736 702
63.33 748 702
63.34 700 702
63.35 708 702
63.36 664 701
63.37 696 701
63.38 698 701
63.39 744 700
63.4 711 700
63.41 666 700
63.42 722 700
63.43 716 699
63.44 699 699
63.45 708 699
63.46 647 698
63.47 731 698
63.48 664 698
63.49 765 698
63.5 695 697
63.51 692 697
63.52 702 697
63.53 683 697
63.54 688 696
63.55 696 696
63.56 728 696
63.57 714 696
63.58 720 695
63.59 732 695
63.6 713 695
63.61 740 695
63.62 651 694
63.63 703 694
63.64 699 694
63.65 677 694
63.66 701 694
63.67 691 694
63.68 686 693
63.69 648 693
63.7 682 693
63.71 680 693
63.72 680 693
63.73 700 693
63.74 665 693
63.75 662 693
63.76 696 692
63.77 703 692
63.78 714 692
63.79 686 692
63.8 702 692
63.81 700 692
63.82 723 692
63.83 697 692
63.84 707 692
63.85 682 692
63.86 691 692
63.87 664 692
63.88 712 692
63.89 686 692
63.9 691 691
63.91 656 691
63.92 708 691
63.93 682 691
63.94 627 691
63.95 728 692
63.96 684 692
63.97 649 692
63.98 713 692
63.99 687 692
64 699 692
64.01 712 692
64.02 651 693
64.03 663 693
64.04 683 693
64.05 664 693
64.06 700 693
64.07 654 693
64.08 689 693
64.09 725 693
64.1 707 693
64.11 668 693
64.12 717 693
64.13 719 694
64.14 681 694
64.15 705 694
64.16 702 694
64.17 674 694
64.18 669 694
64.19 693 694
64.2 686 694
64.21 720 694
64.22 699 694
64.23 682 694
64.24 696 694
64.25 722 694
64.26 716 694
64.27 698 694
64.28 690 694
64.29 675 694
64.3 660 694
64.31 705 694
64.32 755 694
64.33 729 694
64.34 709 693
64.35 726 693
64.36 729 693
64.37 690 693
64.38 666 693
64.39 690 693
64.4 722 693
64.41 697 693
64.42 718 693
64.43 646 693
64.44 754 693
64.45 730 693
64.46 682 693
64.47 632 693
64.48 688 693
64.49 752 693
64.5 732 692
64.51 740 692
64.52 739 692
64.53 710 692
64.54 675 692
64.55 684 692
64.56 684 692
64.57 724 692
64.58 656 692
64.59 660 692
64.6 673 692
64.61 686 692
64.62 681 692
64.63 693 691
64.64 702 691
64.65 648 691
64.66 712 691
64.67 714 691
64.68 672 691
64.69 692 691
64.7 618 691
64.71 638 691
64.72 658 691
64.73 682 691
64.74 690 691
64.75 692 691
64.76 716 691
64.77 684 691
64.78 718 691
64.79 673 690
64.8 690 690
64.81 664 690
64.82 698 690
64.83 733 690
64.84 705 690
64.85 683 690
64.86 684 690
64.87 735 689
64.88 648 689
64.89 739 689
64.9 675 689
64.91 730 689
64.92 744 689
64.93 714 689
64.94 679 688
64.95 663 688
64.96 738 688
64.97 688 688
64.98 655 688
64.99 639 688
65 726 688
65.01 693 688
65.02 706 687
65.03 689 687
65.04 667 687
65.05 675 687
65.06 672 687
65.07 655 687
65.08 683 687
65.09 696 687
65.1 718 686
65.11 638 686
65.12 660 686
65.13 669 686
65.14 639 686
65.15 694 686
65.16 684 686
65.17 655 685
65.18 650 685
65.19 687 685
65.2 690 685
65.21 680 685
65.22 682 685
65.23 692 684
65.24 680 684
65.25 658 684
65.26 692 684
65.27 722 684
65.28 698 683
65.29 756 683
65.3 665 683
65.31 668 683
65.32 711 683
65.33 683 683
65.34 686 682
65.35 710 682
65.36 668 682
65.37 640 682
65.38 691 682
65.39 685 682
65.4 661 681
65.41 719 681
65.42 689 681
65.43 673 681
65.44 680 681
65.45 712 680
65.46 654 680
65.47 686 680
65.48 673 680
65.49 676 680
65.5 709 680
65.51 700 679
65.52 667 679
65.53 701 679
65.54 700 679
65.55 641 679
65.56 721 679
65.57 680 679
65.58 702 678
65.59 657 678
65.6 720 678
65.61 640 678
65.62 674 678
65.63 663 678
65.64 719 678
65.65 704 677
65.66 684 677
65.67 673 677
65.68 649 677
65.69 652 676
65.7 641 676
65.71 679 676
65.72 715 676
65.73 680 676
65.74 671 676
65.75 752 675
65.76 647 675
65.77 704 675
65.78 651 675
65.79 684 675
65.8 685 674
65.81 658 674
65.82 649 674
65.83 685 674
65.84 717 674
65.85 693 674
65.86 713 674
65.87 638 673
65.88 677 673
65.89 674 673
65.9 670 673
65.91 638 673
65.92 632 673
65.93 684 673
65.94 635 672
65.95 676 672
65.96 627 672
65.97 701 672
65.98 693 672
65.99 622 672
66 676 672
66.01 653 671
66.02 661 671
66.03 682 671
66.04 661 671
66.05 667 671
66.06 712 671
66.07 680 671
66.08 724 671
66.09 675 670
66.1 628 670
66.11 672 670
66.12 712 670
66.13 667 670
66.14 666 670
66.15 661 670
66.16 634 670
66.17 701 669
66.18 689 669
66.19 640 669
66.2 655 669
66.21 679 669
66.22 674 669
66.23 678 669
66.24 699 669
66.25 681 668
66.26 619 668
66.27 683 668
66.28 690 668
66.29 625 668
66.3 688 668
66.31 648 668
66.32 666 668
66.33 661 667
66.34 691 667
66.35 688 667
66.36 645 667
66.37 646 667
66.38 695 667
66.39 655 666
66.4 660 666
66.41 663 666
66.42 729 666
66.43 625 666
66.44 674 666
66.45 677 665
66.46 649 665
66.47 637 665
66.48 674 665
66.49 681 665
66.5 684 665
66.51 690 665
66.52 626 665
66.53 651 665
66.54 690 664
66.55 680 664
66.56 702 664
66.57 661 664
66.58 716 664
66.59 660 664
66.6 626 664
66.61 709 664
66.62 675 663
66.63 668 663
66.64 636 663
66.65 744 663
66.66 682 663
66.67 653 663
66.68 625 662
66.69 648 662
66.7 636 662
66.71 660 662
66.72 675 662
66.73 656 662
66.74 646 661
66.75 599 661
66.76 704 661
66.77 633 661
66.78 630 661
66.79 648 660
66.8 660 660
66.81 639 660
66.82 690 660
66.83 679 660
66.84 671 659
66.85 635 659
66.86 625 659
66.87 671 659
66.88 670 658
66.89 741 658
66.9 708 658
66.91 637 658
66.92 631 658
66.93 702 657
66.94 711 657
66.94 676 657
66.95 662 657
66.96 705 656
66.97 643 656
66.98 647 656
66.99 638 656
67 615 655
67.01 659 655
67.02 637 655
67.03 663 655
67.04 671 654
67.05 649 654
67.06 680 654
67.07 693 653
67.08 655 653
67.09 633 653
67.1 649 653
67.11 659 652
67.12 654 652
67.13 681 652
67.14 625 652
67.15 657 651
67.16 671 651
67.17 636 651
67.18 653 651
67.19 645 650
67.2 644 650
67.21 665 650
67.22 646 650
67.23 637 649
67.24 659 649
67.25 652 649
67.26 679 649
67.27 646 648
67.28 628 648
67.29 661 648
67.3 640 648
67.31 629 647
67.32 641 647
67.33 613 647
67.34 656 647
67.35 656 646
67.36 608 646
67.37 593 646
67.38 626 646
67.39 648 645
67.4 653 645
67.41 588 645
67.42 693 645
67.43 618 644
67.44 657 644
67.45 633 644
67.46 663 644
67.47 654 644
67.48 658 643
67.49 652 643
67.5 671 643
67.51 653 643
67.52 646 642
67.53 684 642
67.54 651 642
67.55 668 642
67.56 653 642
67.57 662 642
67.58 676 641
67.59 656 641
67.6 633 641
67.61 649 641
67.62 610 641
67.63 671 641
67.64 609 640
67.65 615 640
67.66 656 640
67.67 648 640
67.68 667 640
67.69 681 640
67.7 632 639
67.71 681 639
67.72 631 639
67.73 644 639
67.74 623 639
67.75 625 639
67.76 638 639
67.77 641 639
67.78 607 638
67.79 634 638
67.8 604 638
67.81 632 638
67.82 620 638
67.83 576 638
67.84 658 638
67.85 632 638
67.86 587 638
67.87 654 637
67.88 632 637
67.89 599 637
67.9 692 637
67.91 621 637
67.92 671 637
67.93 616 637
67.94 665 637
67.95 624 637
67.96 646 637
67.97 654 636
67.98 628 636
67.99 665 636
68 694 636
68.01 608 636
68.02 671 636
68.03 689 636
68.04 662 636
68.05 636 636
68.06 656 636
68.07 678 635
68.08 615 635
68.09 624 635
68.1 642 635
68.11 583 635
68.12 662 635
68.13 664 635
68.14 611 635
68.15 606 635
68.16 662 635
68.17 611 635
68.18 632 634
68.19 622 634
68.2 634 634
68.21 625 634
68.22 669 634
68.23 611 634
68.24 646 634
68.25 607 634
68.26 652 634
68.27 674 634
68.28 646 633
68.29 630 633
68.3 653 633
68.31 648 633
68.32 612 633
68.33 657 633
68.34 641 633
68.35 619 633
68.36 606 633
68.37 655 632
68.38 647 632
68.39 660 632
68.4 674 632
68.41 573 632
68.42 592 632
68.43 634 632
68.44 664 632
68.45 610 631
68.46 607 631
68.47 603 631
68.48 601 631
68.49 653 631
68.5 630 631
68.51 639 631
68.52 602 630
68.53 618 630
68.54 596 630
68.55 637 630
68.56 597 630
68.57 634 630
68.58 594 629
68.59 668 629
68.6 598 629
68.61 589 629
68.62 591 629
68.63 599 629
68.64 637 628
68.65 635 628
68.66 647 628
68.67 636 628
68.68 631 628
68.69 633 628
68.7 620 627
68.71 617 627
68.72 635 627
68.73 646 627
68.74 623 627
68.75 623 626
68.76 622 626
68.77 626 626
68.78 614 626
68.79 654 626
68.8 600 625
68.81 634 625
68.82 621 625
68.83 651 625
68.84 611 625
68.85 620 624
68.86 656 624
68.87 623 624
68.88 665 624
68.89 658 624
68.9 611 623
68.91 649 623
68.92 592 623
68.93 600 623
68.94 609 623
68.95 610 622
68.96 591 622
68.97 609 622
68.98 651 622
68.99 629 622
69 615 621
69.01 628 621
69.02 643 621
69.03 639 621
69.04 641 621
69.05 601 621
69.06 620 621
69.07 634 620
69.08 631 620
69.09 628 620
69.1 651 620
69.11 620 620
69.12 596 620
69.13 643 619
69.14 585 619
69.15 616 619
69.16 621 619
69.17 660 619
69.18 591 619
69.19 587 619
69.2 624 619
69.21 658 618
69.22 625 618
69.23 621 618
69.24 586 618
69.25 642 618
69.26 670 618
69.27 618 618
69.28 586 618
69.29 671 618
69.3 627 618
69.31 623 617
69.32 627 617
69.33 655 617
69.34 607 617
69.35 632 617
69.36 580 617
69.37 644 617
69.38 547 617
69.39 613 617
69.4 635 617
69.41 639 617
69.42 603 617
69.43 623 617
69.44 624 617
69.45 620 617
69.46 587 616
69.47 620 616
69.48 612 616
69.49 624 616
69.5 621 616
69.51 576 616
69.52 602 616
69.53 614 616
69.54 627 616
69.55 599 616
69.56 549 616
69.57 638 616
69.58 608 616
69.59 637 616
69.6 660 616
69.61 615 616
69.62 625 616
69.63 622 616
69.64 627 616
69.65 623 616
69.66 620 616
69.67 632 616
69.68 580 616
69.69 654 616
69.7 650 616
69.71 630 616
69.72 607 616
69.73 596 616
69.74 605 616
69.75 650 615
69.76 584 615
69.77 577 615
69.78 643 615
69.79 660 615
69.8 578 615
69.81 590 615
69.82 611 615
69.83 597 615
69.84 641 615
69.85 639 615
69.86 627 615
69.87 646 615
69.88 605 616
69.89 600 616
69.9 594 616
69.91 643 616
